# Supplementary material for: New fossil cichlid from the middle Miocene of East Africa revealed as oldest known member of the Oreochromini
Source: Sci Rep. 2019 Jul 15;9:10198. doi: 10.1038/s41598-019-46392-5 (PMC6629881; doi:10.1038/s41598-019-46392-5)
Supplement: Supplementary file 1 — Supplementary Data 1 and 2 [file 41598_2019_46392_MOESM1_ESM.zip]

Archive with 5 entries (4 files):
- Supplementary Data 1.nex
- __MACOSX/
- __MACOSX/._Supplementary Data 1.nex
- Supplementary Data 2.nex
- __MACOSX/._Supplementary Data 2.nex
