# Supplementary material for: New fossil cichlid from the middle Miocene of East Africa revealed as oldest known member of the Oreochromini
Source: Sci Rep. 2019 Jul 15;9:10198. doi: 10.1038/s41598-019-46392-5 (PMC6629881; doi:10.1038/s41598-019-46392-5)
Supplement: Supplementary file 1 — Supplementary Data 1 and 2 [file 41598_2019_46392_MOESM1_ESM.zip › Supplementary Data 1.nex]

#NEXUS
[written Wed Jun 05 10:21:35 CEST 2019 by Mesquite  version 3.2 (build 801) at mma044.palmuc.intranet/141.84.51.44]

BEGIN TAXA;
	TITLE Taxa;
	DIMENSIONS NTAX=19;
	TAXLABELS
		Outgroup Ptychochromines Paratilapia Etroplines Crenicichlines Cichla Astronotus Chaetobranchines Geophagines Cichlasoma_A Cichlasoma_B Tylochromis Tilapiines Hemichromines Chromidotilapiines Pelmatochromis Lamprologines The_Rest Oreochromimos_kabchorensis 
	;

END;


BEGIN CHARACTERS;
	TITLE  Character_Matrix;
	DIMENSIONS  NCHAR=28;
	FORMAT DATATYPE = STANDARD GAP = - MISSING = ? SYMBOLS = "  0 1 2 3";
	CHARSTATELABELS 
		1 'Length of arms of first epibranchial (Ep1)' /  uncinate_process_shorter_than_anterior_arm subequal_or_uncinate_process_longer_than_anterior_arm, 2 2nd_epibranchial_toothplates /  present absent, 3 4th_ceratobranchial_toothplates /  attached_to_gill_rakers separate_from_gill_rakers, 4 NLF0_foramina /  NLF0_widely_separated_from_one_another 'borne at the end of short, medially directed tubes and partially (or fully) coalesced in the midline', 5 Overlap_between_NLF0_foramina_and_supraoccipital_crest /  NLF0_not_overlain_by_supraoccipital_crest NLF0_overlain_by_supraoccipital_crest, 6 Central_ligament /  bifurcate_and_passes_from_rostral_tip_of_the_LPJ_to_the_third_hypobranchial_elements single_band_that_passes_from_the_LPJ_to_the_fourth_basibranchial_element, 7 Frontal_canals /  absent paired_frontal_canals_united_in_the_midline_and_extending_rostrodorsally_as_single_central_tube, 8 Suture_between_vomerine_wing_and_parasphenoid /  simple_sutural_union strongly_interdigitated_suture, 9 Origin_of_pharyngocleithralis_muscle_on_cleithrum /  originates_from_the_medial_aspect_of_the_cleithrum originates_from_lateral_face_of_cleithrum, 10 Urohyal /  'with no projection on anterodorsal surface (projection absent?)' with_projection_on_anterodorsal_surface, 11 Number_of_vertebrae /  not_increased increased, 12 Obliquus_inferioris_muscle /  no_subdivision_of_the_muscle associated_with_first_and_second_postcleithra_, 13 Vomer /  not_notched characteristically_notched, 14 Sphenotic_foramina /  not_enlarged_or_absent enlarged, 15 Microbranchiospines /  'small, spines restricted to lateral margins' 'large, spines on the exposed surface', 16 Pharyngocleithralis_internus_muscle /  'inserts musculously or via broad bands on 5th ceratobranchial (cb)' 'inserts onto LPJ via single cord-like tendon', 17 Lateral_line_foramina_on_preopercle_ /  7 6, 18 Lateral_line_foramina_on_dentary_ /  5 4, 19 Predorsal_scale_pattern /  stochastic 'uni- or tri-serial', 20 Egg_laying_pattern /  'loose, or open egg plaques' tight_circular_plaque, 21 Adductor_arcus_palatini_muscle /  limited_to_pterygoid_series_because_fossa_is_lacking extends_to_insert_onto_palatine_in_region_of_palatine_fossa, 22 'Palato-maxillary ligament' /  palatine_prong_attached_to_maxillary_saddle_by_short_ligament 'well-developed and strap-like, extends much of length of palatine prong', 23 Pharyngocleithralis_internus_muscle_insertion_onto_LPJ /  broad_musculous_association 'via single cord-like tendon', 24 Uncinate_process_of_Ep1_ /  'two arms of Ep1 subequal in length (uncinate process shorter than anterior arm)' directed_caudad_and_longer_than_anterior_arm, 25 Supraneurals /  2 1, 26 Opercular_spot_ /  absent present, 27 Lacrimal /  two_lacrimals 'single lacrimal followed by tubular 2nd infraorbital (IO2)', 28 Foramina_in_exoccipital_bones /  small large ; 
	MATRIX
	Outgroup                    0000000(0 1)00000000000000000(0 1)0(0 1)
	Ptychochromines             0000000000000000000000000001
	Paratilapia                 1111000000000000000000000001
	Etroplines                  1111100000000000000000000001
	Crenicichlines              1111011111111100100000000010
	Cichla                      1111011111111100000000000000
	Astronotus                  1111011100000011000000000000
	Chaetobranchines            1111011100000011000000000010
	Geophagines                 1111011100000000100000000010
	Cichlasoma_A                1111011100000000110000000010
	Cichlasoma_B                1111011100000000111100000010
	Tylochromis                 1111011000000000000011110010
	Tilapiines                  1111011000000000000011111110
	Hemichromines               1111011000000000000011111110
	Chromidotilapiines          1111011000000000000011111110
	Pelmatochromis              1111011000000000000011111110
	Lamprologines               1111011000000000000011111110
	The_Rest                    1111011000000000000011111110
	Oreochromimos_kabchorensis  ????0????00?????0???????1?1?

;

END;
BEGIN ASSUMPTIONS;
	TYPESET * UNTITLED   =  unord:  1 -  28;

	EXSET * UNTITLED  = ;

END;

BEGIN NOTES;

	SUT   TAXON = 2 NAME = color INTEGER = 5;
	SUT   TAXON = 3 NAME = color INTEGER = 5;

	SU  T = 2 C = 1 N = color I = 5;

	SU  T = 2 C = 2 N = color I = 5;

	SU  T = 2 C = 3 N = color I = 5;

	SU  T = 2 C = 4 N = color I = 5;

	SU  T = 2 C = 5 N = color I = 5;

	SU  T = 2 C = 6 N = color I = 5;

	SU  T = 2 C = 7 N = color I = 5;

	SU  T = 2 C = 8 N = color I = 5;

	SU  T = 2 C = 9 N = color I = 5;

	SU  T = 2 C = 10 N = color I = 5;

	SU  T = 2 C = 11 N = color I = 5;

	SU  T = 2 C = 12 N = color I = 5;

	SU  T = 2 C = 13 N = color I = 5;

	SU  T = 2 C = 14 N = color I = 5;

	SU  T = 2 C = 15 N = color I = 5;

	SU  T = 2 C = 16 N = color I = 5;

	SU  T = 2 C = 17 N = color I = 5;

	SU  T = 2 C = 18 N = color I = 5;

	SU  T = 2 C = 19 N = color I = 5;

	SU  T = 2 C = 20 N = color I = 5;

	SU  T = 2 C = 21 N = color I = 5;

	SU  T = 2 C = 22 N = color I = 5;

	SU  T = 2 C = 23 N = color I = 5;

	SU  T = 2 C = 24 N = color I = 5;

	SU  T = 2 C = 25 N = color I = 5;

	SU  T = 2 C = 26 N = color I = 5;

	SU  T = 2 C = 27 N = color I = 5;

	SU  T = 2 C = 28 N = color I = 5;

	AN T = 2  A = 0 DC = 2018.4.12.9.48.52 DM = 2018.4.12.9.51.35 ID = 0162b8d4216d2 I = _ TF = (CM 'Ptychochromoides + Ptychochromis ?') ;

	AN T = 4  A = 0 DC = 2018.4.12.9.51.41 DM = 2018.4.12.9.52.2 ID = 0162b8d6b4284 I = _ TF = (CM 'Etroplus + Partetroplus ?^ninclude Oxylapia!!!!') ;

	AN T = 5  A = 0 DC = 2018.4.12.9.50.57 DM = 2018.4.12.9.51.7 ID = 0162b8d609943 I = _ TF = (CM 'Crenicichla + Teleocichla ?') ;

	AN T = 8  A = 0 DC = 2018.4.12.9.52.12 DM = 2018.4.12.9.55.16 ID = 0162b8d72dc05 I = _ TF = (CM 'Chaetobranchopsis + Chaetobranchus ?^nincludes Astronotus !!!') ;

	AN T = 9  A = 0 DC = 2018.4.12.9.55.23 DM = 2018.4.12.9.58.48 ID = 0162b8da160a6 I = _ TF = (CM 'Acarichthys + Apistogramma + Apistogrammoides + Biotoecus + Crenicara + Geophagus + Gymnogeophagus + Papiliochromis + Satanoperca + Taeniacara^nincludes Retroculus!!!') ;

	AN T = 10  A = 0 DC = 2018.4.12.9.59.4 DM = 2018.4.18.10.0.7 ID = 0162b8dd78b67 I = _ TF = (CM 'Acaronia +  Cichlasoma Amphilophus + Herichthys + Nandopsis + Paraneetroplus + Theraps + Thorichthys +  Herotilapia + Neetroplus^nincludes Heroini: Archocentrus, Caquetaia, Hoplarchus, Heros, Hypselecara, Mesonauta, Pterophyllum, Symphysodon, Uaru') ;

	AN T = 11  A = 0 DC = 2018.4.12.10.4.21 DM = 2018.4.12.10.5.41 ID = 0162b8e24c268 I = _ TF = (CM 'Aequidens + Bujurquina + Cichlasoma + Laetacara + Nannacara + Tahuantinsuyoa ?') ;

	AN T = 13  A = 0 DC = 2018.4.12.10.6.8 DM = 2018.4.12.11.6.54 ID = 0162b8e3eda49 I = _ TF = (CM 'Tilapia (which species???) Pelmatolapia, T. rendalli, T. dageti, T. guineensis, T. discolor, T. zillii, sparrmanii, busumana, joka, kottae, camerunensis, baloni, buttikoferi, nyongana, margaritacea, louka, brevimanus, cabrae^nincludes Oreochromini: Danakilia, Iranocichla, Konia, Myaka, Oreochromis, Pungu, Sarotherodon, Stomatepia, Tristramella') TF = (R 'Thys van den Audenaerde (1964, 1968a & b)^nTrewavas (1973, 1983)^nGreenwood (1987a)');

	AN T = 14  A = 0 DC = 2018.4.12.10.7.18 DM = 2018.4.12.10.7.28 ID = 0162b8e5023410 I = _ TF = (CM 'Hemichromis + Anomalochromis ') ;

	AN T = 15  A = 0 DC = 2018.4.12.10.7.33 DM = 2018.4.12.10.21.32 ID = 0162b8e53a7011 I = _ TF = (CM 'Chromidotilapia + Limbochromis + Nanochromis + Parananochromis + Pelvicachromis + Thysochromis ?') ;

	AN T = 17  A = 0 DC = 2018.4.12.10.8.13 DM = 2018.4.12.10.20.9 ID = 0162b8e5d71912 I = _ TF = (CM 'Chalinochromis + Julidochromis + Lamprologus + Lepidolamprologus + Neolamprologus+ Telmatochromis^nincludes chromidotilapiine: Teleogramma!!!!') ;

	AN T = 18  A = 0 DC = 2018.4.12.10.9.38 DM = 2018.4.12.10.10.35 ID = 0162b8e7235613 I = _ TF = (CM 'all remaining African genera from Poll (1957, 1986), Trewavas (1935, 1983), Greenwood (1979, 1980), Ufermann et al. (1987)') ;

	AN C = 1  A = 0 DC = 2018.4.11.14.14.3 DM = 2018.4.11.14.14.3 ID = 0162b4a08d181 I = _ TF = (CM ) ;

END;

BEGIN LABELS;
	TAXAGROUPLABEL Ptychochrominae COLOR = (RGB 1 1 0.43529412) ;
	TAXAGROUPLABEL 'Etroplinae + Oxylapia' COLOR = (RGB 0.4 1 0.4) ;
	TAXAGROUPLABEL Heterochromini COLOR = (RGB 1 0.69411765 0.23529412) ;
	TAXAGROUPLABEL 'Geophagini + Retroculus' COLOR = (RGB 0.46666667 1 1) ;
	TAXAGROUPLABEL Cichlini COLOR = (RGB 1 0.46666667 1) ;
	TAXAGROUPLABEL Astronotini COLOR = (RGB 1 0.13333333 0.47843137) ;
	TAXAGROUPLABEL 'Chaetobranchini + Astronotus' COLOR = (RGB 0.78039216 0.63529412 1) ;
	TAXAGROUPLABEL 'Cichlasomatini + Heroini' COLOR = (RGB 0.2 0.2 1) ;
	TAXAGROUPLABEL Tylochromini COLOR = (RGB 0.56862745 1 0.65490196) ;
	TAXAGROUPLABEL Hemichromini COLOR = (RGB 1 0.23529412 0.23529412) ;
	TAXAGROUPLABEL Pelmatochromines COLOR = (RGB 0.33333333 0.73333333 1) ;
	TAXAGROUPLABEL Chromidotilapiines COLOR = (RGB 1 0.8 0.92156863) ;
	TAXAGROUPLABEL Cichlasomatini COLOR = (RGB 0.2 0.2 1) ;
	TAXAGROUPLABEL 'Lamprologini + Teleogramma' COLOR = (RGB 0.8 1 0.50196078) ;
	TAXAGROUPLABEL Geophagini COLOR = (RGB 0.46666667 1 1) ;

	CHARGROUPLABEL 'Kullander (1998)' COLOR = (RGB 0.36862745 0.36862745 1) ;
	CHARGROUPLABEL Dorsal_spines COLOR = (RGB 0.70196078 1 1) ;
	CHARGROUPLABEL Dorsal_rays_ COLOR = (RGB 1 1 0.4) ;
	CHARGROUPLABEL Anal_spines COLOR = (RGB 1 0.4 1) ;
	CHARGROUPLABEL Anal_rays COLOR = (RGB 1 0.76078431 0.4) ;
	CHARGROUPLABEL Abdominal_V COLOR = (RGB 0.63529412 1 0.63529412) ;
	CHARGROUPLABEL Caudal_V COLOR = (RGB 0.4 0.6 0.43921569) ;
	CHARGROUPLABEL Total_V COLOR = (RGB 1 0.30588235 0.13333333) ;
	CHARGROUPLABEL Predorsals COLOR = (RGB 0.63529412 0.78039216 1) ;
	CHARGROUPLABEL Stiassny_1991 COLOR = (RGB 1 1 1) ;


END;

BEGIN SETS;
	TAXPARTITION * UNTITLED  =  Ptychochrominae :  2 -  3, 'Etroplinae + Oxylapia' :  4, Geophagini :  5, Cichlini :  6, Astronotini :  7, 'Chaetobranchini + Astronotus' :  8, 'Geophagini + Retroculus' :  9, 'Cichlasomatini + Heroini' :  10, Cichlasomatini :  11, Tylochromini :  12, Hemichromini :  14, Chromidotilapiines :  15, Pelmatochromines :  16, 'Lamprologini + Teleogramma' :  17;

	CHARPARTITION * UNTITLED  =  Stiassny_1991 :  1 -  28;

END;

BEGIN MESQUITECHARMODELS;
	ProbModelSet * UNTITLED   =  'Mk1 (est.)':  1 -  28;
END;

Begin MESQUITE;
		MESQUITESCRIPTVERSION 2;
		TITLE AUTO;
		tell ProjectCoordinator;
		timeSaved 1559722895360;
		getEmployee #mesquite.minimal.ManageTaxa.ManageTaxa;
		tell It;
			setID 0 412881679399999738;
			tell It;
				setDefaultOrder  18 0 1 2 4 5 6 7 8 9 10 11 12 13 14 15 16 17 19;
				attachments ;
			endTell;
		endTell;
		getEmployee #mesquite.charMatrices.ManageCharacters.ManageCharacters;
		tell It;
			setID 0 6962924972996138057;
			mqVersion 320;
			checksumv 0 3 561896518 null  getNumChars 28 numChars 28 getNumTaxa 19 numTaxa 19   short true   bits 3   states 3   sumSquaresStatesOnly 1077.0 sumSquares 1077.0 longCompressibleToShort false usingShortMatrix true   NumFiles 1 NumMatrices 1;
			mqVersion;
		endTell;
		getWindow;
		tell It;
			suppress;
			setResourcesState false false 100;
			setPopoutState 300;
			setExplanationSize 0;
			setAnnotationSize 0;
			setFontIncAnnot 0;
			setFontIncExp 0;
			setSize 1750 969;
			setLocation 106 44;
			setFont SanSerif;
			setFontSize 10;
			getToolPalette;
			tell It;
			endTell;
			desuppress;
		endTell;
		getEmployee  #mesquite.minimal.ManageTaxa.ManageTaxa;
		tell It;
			showTaxa #412881679399999738 #mesquite.lists.TaxonList.TaxonList;
			tell It;
				setTaxa #412881679399999738;
				getWindow;
				tell It;
					newAssistant  #mesquite.lists.TaxonListCurrPartition.TaxonListCurrPartition;
					getTable;
					tell It;
						rowNamesWidth 159;
					endTell;
					setExplanationSize 30;
					setAnnotationSize 20;
					setFontIncAnnot 0;
					setFontIncExp 0;
					setSize 1650 897;
					setLocation 106 44;
					setFont SanSerif;
					setFontSize 10;
					getToolPalette;
					tell It;
						setTool mesquite.lists.TaxonList.TaxonListWindow.ibeam;
					endTell;
				endTell;
				showWindow;
				getEmployee #mesquite.lists.ColorTaxon.ColorTaxon;
				tell It;
					setColor Red;
					removeColor off;
				endTell;
				getEmployee #mesquite.lists.TaxonListAnnotPanel.TaxonListAnnotPanel;
				tell It;
					togglePanel on;
				endTell;
			endTell;
		endTell;
		getEmployee  #mesquite.charMatrices.BasicDataWindowCoord.BasicDataWindowCoord;
		tell It;
			showDataWindow #6962924972996138057 #mesquite.charMatrices.BasicDataWindowMaker.BasicDataWindowMaker;
			tell It;
				getWindow;
				tell It;
					getTable;
					tell It;
						rowNamesWidth 109;
					endTell;
					setExplanationSize 30;
					setAnnotationSize 20;
					setFontIncAnnot 0;
					setFontIncExp 0;
					setSize 1650 897;
					setLocation 106 44;
					setFont SanSerif;
					setFontSize 10;
					getToolPalette;
					tell It;
						setTool mesquite.charMatrices.BasicDataWindowMaker.BasicDataWindow.ibeam;
					endTell;
					setActive;
					setTool mesquite.charMatrices.BasicDataWindowMaker.BasicDataWindow.ibeam;
					colorCells  #mesquite.charMatrices.NoColor.NoColor;
					colorRowNames  #mesquite.charMatrices.TaxonGroupColor.TaxonGroupColor;
					colorColumnNames  #mesquite.charMatrices.CharGroupColor.CharGroupColor;
					colorText  #mesquite.charMatrices.NoColor.NoColor;
					setBackground White;
					toggleShowNames off;
					toggleShowTaxonNames on;
					toggleTight off;
					toggleThinRows off;
					toggleShowChanges on;
					toggleSeparateLines off;
					toggleShowStates on;
					toggleAutoWCharNames on;
					toggleAutoTaxonNames off;
					toggleShowDefaultCharNames off;
					toggleConstrainCW on;
					toggleBirdsEye off;
					toggleShowPaleGrid off;
					toggleShowPaleCellColors off;
					toggleShowPaleExcluded off;
					togglePaleInapplicable on;
					toggleShowBoldCellText off;
					toggleAllowAutosize on;
					toggleColorsPanel on;
					toggleDiagonal on;
					setDiagonalHeight 200;
					toggleLinkedScrolling on;
					toggleScrollLinkedTables off;
					getInfoPanel;
					tell It;
						btspOpen true;
						apOpen true;
						fpOpen true;
					endTell;
					toggleInfoPanel on;
				endTell;
				showWindow;
				getWindow;
				tell It;
					forceAutosize;
				endTell;
				getEmployee #mesquite.charMatrices.AlterData.AlterData;
				tell It;
					toggleBySubmenus off;
				endTell;
				getEmployee #mesquite.charMatrices.ColorByState.ColorByState;
				tell It;
					setStateLimit 9;
					toggleUniformMaximum on;
				endTell;
				getEmployee #mesquite.charMatrices.ColorCells.ColorCells;
				tell It;
					setColor Red;
					removeColor off;
				endTell;
				getEmployee #mesquite.categ.StateNamesEditor.StateNamesEditor;
				tell It;
					makeWindow;
					tell It;
						getTable;
						tell It;
							rowNamesWidth 295;
						endTell;
						setExplanationSize 30;
						setAnnotationSize 20;
						setFontIncAnnot 0;
						setFontIncExp 0;
						setSize 1650 897;
						setLocation 106 44;
						setFont SanSerif;
						setFontSize 10;
						getToolPalette;
						tell It;
							setTool mesquite.categ.StateNamesEditor.StateNamesWindow.ibeam;
						endTell;
						rowsAreCharacters on;
						toggleConstrainChar on;
						toggleConstrainCharNum 3;
						togglePanel off;
						toggleSummaryPanel off;
					endTell;
					showWindow;
				endTell;
				getEmployee #mesquite.categ.StateNamesStrip.StateNamesStrip;
				tell It;
					showStrip off;
				endTell;
				getEmployee #mesquite.charMatrices.AnnotPanel.AnnotPanel;
				tell It;
					togglePanel off;
				endTell;
				getEmployee #mesquite.charMatrices.CharReferenceStrip.CharReferenceStrip;
				tell It;
					showStrip off;
				endTell;
				getEmployee #mesquite.charMatrices.QuickKeySelector.QuickKeySelector;
				tell It;
					autotabOff;
				endTell;
				getEmployee #mesquite.charMatrices.SelSummaryStrip.SelSummaryStrip;
				tell It;
					showStrip off;
				endTell;
				getEmployee #mesquite.categ.SmallStateNamesEditor.SmallStateNamesEditor;
				tell It;
					panelOpen true;
				endTell;
			endTell;
		endTell;
		getEmployee  #mesquite.charMatrices.ManageCharacters.ManageCharacters;
		tell It;
			showCharacters #6962924972996138057 #mesquite.lists.CharacterList.CharacterList;
			tell It;
				setData 0;
				getWindow;
				tell It;
					newAssistant  #mesquite.lists.DefaultCharOrder.DefaultCharOrder;
					newAssistant  #mesquite.lists.CharListInclusion.CharListInclusion;
					newAssistant  #mesquite.lists.CharListPartition.CharListPartition;
					newAssistant  #mesquite.parsimony.CharListParsModels.CharListParsModels;
					getTable;
					tell It;
						rowNamesWidth 337;
						columnWidth 0 97;
						columnWidth 1 60;
						columnWidth 2 97;
					endTell;
					setExplanationSize 30;
					setAnnotationSize 20;
					setFontIncAnnot 0;
					setFontIncExp 0;
					setSize 1650 897;
					setLocation 106 44;
					setFont SanSerif;
					setFontSize 10;
					getToolPalette;
					tell It;
						setTool mesquite.lists.CharacterList.CharacterListWindow.ibeam;
					endTell;
				endTell;
				showWindow;
				getEmployee #mesquite.lists.CharListAnnotPanel.CharListAnnotPanel;
				tell It;
					togglePanel on;
				endTell;
			endTell;
		endTell;
		endTell;
end;
