# Supplementary material for: New fossil cichlid from the middle Miocene of East Africa revealed as oldest known member of the Oreochromini
Source: Sci Rep. 2019 Jul 15;9:10198. doi: 10.1038/s41598-019-46392-5 (PMC6629881; doi:10.1038/s41598-019-46392-5)
Supplement: Supplementary file 1 — Supplementary Data 1 and 2 [file 41598_2019_46392_MOESM1_ESM.zip › Supplementary Data 2.nex]

#NEXUS
[written Tue May 21 07:49:47 CEST 2019 by Mesquite  version 3.51 (build 898) at Stefanies-MacBook-Pro.local/fe80:0:0:0:aede:48ff:fe00:1122%4]

BEGIN TAXA;
	TITLE Taxa;
	DIMENSIONS NTAX=73;
	TAXLABELS
		Bathybates_fasciatus Bathybates_graueri Bathybates_minor Hemibates_stenosoma Trematocara_macrostoma Trematocara_marginatum Trematocara_nigrifrons Benthochromis_tricoti Boulengerochromis_microlepis Cyphotilapia_frontosa Cyphotilapia_sp Cyprichromis_microlepidotus Cyprichromis_sp Paracyprichromis_brieni Aulonocranus_dewindti Callochromis_macrops Cardiopharynx_schoutedeni Cunningtonia_longiventralis Cyathopharynx_furcifer Ectodus_descampsii Grammatotria_lemairii Lestradea_perspicax Ophthalmotilapia_nasuta Xenotilapia_boulengeri Asprotilapia_leptura Xenotilapia_melanogenys Xenotilapia_tenuidentata Eretmodus_cyanostictus Spathodus_marlieri Tanganicodus_irsacae Greenwoodochromis_christyi Astatoreochromis_straeleni Astatotilapia_burtoni Altolamprologus_compressiceps Chalinochromis_brichardi Julidochromis_ornatus Lamprologus_lemairii Lepidiolamprologus_attenuatus Lepidiolamprologus_elongatus Neolamprologus_fasciatus Neolamprologus_tetracanthus Telmatochromis_temporalis Variabilichromis_moorii Baileychromis_centropomoides Gnathochromis_permaxillaris Limnochromis_auritus Reganochromis_calliurus Tangachromis_dhanisi Triglachromis_otostigma Haplotaxodon_microlepis Perissodus_microlepis Perissodus_paradoxus Xenochromis_hecqui Oreochromis_karomo Oreochromis_niloticus_eduardianus Oreochromis_tanganicae Coptodon_rendalli Ctenochromis_horei Gnathochromis_pfefferi Interochromis_loocki Limnotilapia_dardennii Lobochilotes_labiatus Petrochromis_fasciolatus Pseudosimochromis_curvifrons Simochromis_diagramma Tropheus_moorii Trematochromis_benthicola Tylochromis_jentinki Tylochromis_labrodon Tylochromis_lateralis Tylochromis_polylepis Tylochromis_variabilis Oreochromimos_kabchorensis 
	;

END;


BEGIN CHARACTERS;
	TITLE  Character_Matrix;
	DIMENSIONS  NCHAR=41;
	FORMAT DATATYPE = STANDARD GAP = - MISSING = ? SYMBOLS = "  0 1 2 3 4 5 6";
	CHARSTATELABELS 
		1 Number_of_tubules_on_IO1 /  5 4 '<4 or 5<',
		2 Number_of_infraorbitals /  6 '<6' '>6',
		3 IO1_and_IO2_overlapping /  no yes,
		4 'Tube-like structure on IO2' /  no yes,
		5 Shape_of_tubules_on_IO1 /  normal enlarged notched,
		6 Ethmovomerine_region /  tylochromine_type bathybatine_type haplochromine_type lepidiolamprologine_type oreochromine_type asprotilapiine_type,
		7 'Neurocranial lateral line foramen 0 (NLF0)' /  combined_into_single_pore separated_from_opposite_member,
		8 Epioccipital /  projecting_ventrally not_projecting_ventrally,
		9 Intercalar /  not_extending_anteriorly extending_anteriorly,
		10 Shape_of_outer_teeth_on_both_jaws /  'unicuspid, slightly recurved' 'unicuspid, strongly recurved' bicuspid tricuspid,
		11 Anteriormost_four_to_ten_outer_teeth_on_upper_jaw /  equal_size_to_or_a_little_larger_than_other_outer_teeth larger_than_other_outer_teeth,
		12 Arrangement_of_outer_teeth_on_both_jaws /  a_regular_single_row divided_into_three_to_five_groups,
		13 Shape_of_inner_teeth_on_both_jaws /  unicuspid tricuspid inner_teeth_absent,
		14 Number_of_lateral_line_foramina_on_dentary /  five four six,
		15 Labial_cartilage /  unossified ossified,
		16 Palatopterygoid_gap /  absent present,
		17 Number_of_lateral_line_foramina_on_preopercle /  seven eight,
		18 Hyoid_arch /  anterior_ceratohyal_becoming_abruptly_slender anterior_ceratohyal_not_becoming_slender,
		19 Projection_on_anterodorsal_surface_of_urohyal /  present absent_or_very_small,
		20 Foramen_on_posterior_wall_of_fifth_ceratobranchial /  absent present,
		21 Surface_of_gill_rakers_on_first_ceratobranchial /  smooth serrated denticulated,
		22 Projection_on_anterior_abdominal_vertebrae /  large small absent,
		23 Number_of_anal_spines /  three four_to_nine ten_or_more,
		24 Posterior_outline_of_pectoral_fin /  acutely_pointed rounded,
		25 Lateral_line_canal_on_posttemporal /  opening_through_three_foramina two_foramina three_foramina_forming_single_foramen,
		26 Outline_of_caudal_fin /  'rounded, truncated or emarginated' forked 'upper lobe elongated, lower lobe rounded',
		27 Tendon_a_of_adductor_mandibulae_section_1 /  elongated reduced,
		28 Tendon_c_of_adductor_mandibulae_section_1 /  absent present,
		29 Adductor_mandibulae_section_3 /  originating_posteriorly_from_metapterygoid 'posterior part dorsally extended, originating from both metapterygoid and hyomandibula',
		30 Intermandibularis /  present absent,
		31 Extrascapular_epaxial_muscle_slip /  present absent,
		32 Obliquus_inferior /  overlying_rectus_inferior separated_from_rectus_inferior,
		33 Anterior_ethmopalatine_ligament /  inserted_dorsally_onto_both_vomer_and_lateral_ethmoid extending_beyond_vomer_to_mesethmoid absent inserted_onto_ventral_aspect_of_lateral_ethmoid,
		34 Ligament_connecting_palatine_to_anteriormost_infraorbital /  absent present,
		35 Tubules_extending_from_lateral_line_canals_on_preopercle_and_anteriormost_infraorbital /  each_branching_into_few_or_several_secondary_tubules each_not_branching,
		36 Scales_with_a_canal_on_posterior_lateral_line_segment_ /  present absent,
		37 Cheek_scales /  arranged_in_several_rows absent,
		38 Number_of_scale_rows_between_anterior_lateral_line_segment_and_body_axis /  two one three_or_more,
		39 Midbody_scales_between_anterior_and_posterior_lateral_line_segments /  'cycloid, granulation absent' 'cycloid, granulation extending over almost entire scale' 'ctenoid, granulation restricted to posterior part',
		40 Abdominal_cavity /  not_extending_posteriorly extending_posteriorly_beyond_anal_fin,
		41 Hump_on_forehead /  absent_or_small 'present, projecting anteriorly' ; 
	MATRIX
	Bathybates_fasciatus               00112100100000000010020011100001210002000
	Bathybates_graueri                 00112100100000000010020011100001210002000
	Bathybates_minor                   221121001000000000100200111000012100(0 1)2000
	Hemibates_stenosoma                001101011000000000100200110000001100(0 1)2000
	Trematocara_macrostoma             01011101100000000010020021010011111111000
	Trematocara_marginatum             01011101100000001010020021010011111111000
	Trematocara_nigrifrons             01001101100000001010020021010011111111000
	Benthochromis_tricoti              02110001000000000010020001000000310002200
	Boulengerochromis_microlepis       00110001000000000000200001000000310002000
	Cyphotilapia_frontosa              0(0 1)110200000000000000020000000010310000201
	Cyphotilapia_sp                    ?????201000000000000020000000010310002201
	Cyprichromis_microlepidotus        00110411000000000010020011000000311002210
	Cyprichromis_sp                    ?????411000000000010020011000000311002210
	Paracyprichromis_brieni            (0 1)(0 2)100411000000000010010011000000311000200
	Aulonocranus_dewindti              21010201000000010010010011000000311000200
	Callochromis_macrops               21010201000000010010010001000000311000200
	Cardiopharynx_schoutedeni          21010201000000010010010011000000311000200
	Cunningtonia_longiventralis        21010201030010010010010011000000311002200
	Cyathopharynx_furcifer             21010201000000010010010011000000311002200
	Ectodus_descampsii                 21010201000000010010010011000000311000200
	Grammatotria_lemairii              21010201000000010010020001000000311002200
	Lestradea_perspicax                21010201000000010010010011000000311000200
	Ophthalmotilapia_nasuta            2101020100000001001001001100000031100(0 2)200
	Xenotilapia_boulengeri             01010501000000010010020001000000311000200
	Asprotilapia_leptura               (0 2)1010501030010010010010001000000311000200
	Xenotilapia_melanogenys            01010501000000010000020001000000311000200
	Xenotilapia_tenuidentata           110(0 1)05010000(0 2)0010010020001000000311000200
	Eretmodus_cyanostictus             (0 2)1110400000121000010020100000010311010200
	Spathodus_marlieri                 01110400000121000000120100000010311010200
	Tanganicodus_irsacae               01110401000120000000020100000010311010200
	Greenwoodochromis_christyi         20110001100000000000020000000010310002200
	Astatoreochromis_straeleni         ?????20002001000000000(0 1)0?0000010311000200
	Astatotilapia_burtoni              0(0 1)110201020010000000000000000010311000200
	Altolamprologus_compressiceps      (0 1)10-0410001001100000112110001010311010200
	Chalinochromis_brichardi           (0 1 2)10-0400001001000100011110001010311010200
	Julidochromis_ornatus              110-0400001001000100011110001010311010200
	Lamprologus_lemairii               010-0411001000100000221100001010311010200
	Lepidiolamprologus_attenuatus      010-0310001000100000121110001010311012200
	Lepidiolamprologus_elongatus       (0 2)10-0310001000100000111110001010311012200
	Neolamprologus_fasciatus           210-0410001000100000112110001010311010200
	Neolamprologus_tetracanthus        010-0400001000000000221110001010311010200
	Telmatochromis_temporalis          010-040003(0 1)010000000011100001010311010200
	Variabilichromis_moorii            (0 2)1110400001000000000111110001010311010200
	Baileychromis_centropomoides       01010001000000000010010012000011300002200
	Gnathochromis_permaxillaris        01010401000002000000010000000010310000200
	Limnochromis_auritus               01010001000000000000020000000010310000200
	Reganochromis_calliurus            01010001000000000000020002000010300000200
	Tangachromis_dhanisi               01010401000000000000020000000010310000200
	Triglachromis_otostigma            (0 2)1010401000000000000010000000010310000200
	Haplotaxodon_microlepis            02110201000020000000020001000010310002200
	Perissodus_microlepis              00110201010020000000020001000100310002000
	Perissodus_paradoxus               20110201010020000000020001000110310002000
	Xenochromis_hecqui                 00110501010020000000020001000010311002200
	Oreochromis_karomo                 001104010200100000010000?0000010310000000
	Oreochromis_niloticus_eduardianus  00110401020010000001000000000010310000000
	Oreochromis_tanganicae             00110401030010000001000000000010310000000
	Coptodon_rendalli                  001104011200100000010000?0000000310000000
	Ctenochromis_horei                 00110201000010000000000000000010310010100
	Gnathochromis_pfefferi             00110201000010000000010000000010310000100
	Interochromis_loocki               00110200020010000000000000000010310000100
	Limnotilapia_dardennii             00110200020010000000000000000010310000100
	Lobochilotes_labiatus              00110200000000000000000000000010310000100
	Petrochromis_fasciolatus           00110200030010000000000000000010310000100
	Pseudosimochromis_curvifrons       0(0 1)110200120010000000000000000010310000100
	Simochromis_diagramma              00110200020010000000000000000010310000100
	Tropheus_moorii                    00110200020010000000001000000010310000100
	Trematochromis_benthicola          0(0 1)110201000000000000020010000010311000200
	Tylochromis_jentinki               ?????0000000000000001000?1000010000000000
	Tylochromis_labrodon               ?????0010000000000000000?0000000000000000
	Tylochromis_lateralis              ?????0000000000000000000?0000000000000000
	Tylochromis_polylepis              00110000000000000000000001000000000002000
	Tylochromis_variabilis             ?????0010000000000001000?0000000000000000
	Oreochromimos_kabchorensis         1?110???????1???001???0??0?????????0000?0

;

END;
BEGIN ASSUMPTIONS;
	TYPESET * UNTITLED   =  unord:  1- 41;

END;

BEGIN MESQUITECHARMODELS;
	ProbModelSet * UNTITLED   =  'Mk1 (est.)':  1- 41;
END;

Begin MESQUITE;
		MESQUITESCRIPTVERSION 2;
		TITLE AUTO;
		tell ProjectCoordinator;
		timeSaved 1558417792732;
		getEmployee #mesquite.minimal.ManageTaxa.ManageTaxa;
		tell It;
			setID 0 1748950703505990506;
		endTell;
		getEmployee #mesquite.charMatrices.ManageCharacters.ManageCharacters;
		tell It;
			setID 0 156744667049386683;
			tell It;
				setDefaultOrder  37 38 39 40 41 1 2 3 4 5 6 7 8 9 10 11 12 13 14 15 16 17 18 19 20 21 22 23 24 25 26 27 28 29 30 31 32 33 34 35 36;
				attachments ;
			endTell;
			mqVersion 351;
			checksumv 0 3 145168583 null  getNumChars 41 numChars 41 getNumTaxa 73 numTaxa 73   short true   bits 63   states 63   sumSquaresStatesOnly 22336.0 sumSquares 22336.0 longCompressibleToShort false usingShortMatrix true   NumFiles 1 NumMatrices 1;
			mqVersion;
		endTell;
		getWindow;
		tell It;
			suppress;
			setResourcesState false false 103;
			setPopoutState 300;
			setExplanationSize 0;
			setAnnotationSize 0;
			setFontIncAnnot 0;
			setFontIncExp 0;
			setSize 1504 720;
			setLocation -84 22;
			setFont SanSerif;
			setFontSize 10;
			getToolPalette;
			tell It;
			endTell;
			desuppress;
		endTell;
		getEmployee  #mesquite.minimal.ManageTaxa.ManageTaxa;
		tell It;
			showTaxa #1748950703505990506 #mesquite.lists.TaxonList.TaxonList;
			tell It;
				setTaxa #1748950703505990506;
				getWindow;
				tell It;
					useTargetValue off;
					setTargetValue ;
					newAssistant  #mesquite.lists.TaxonListCurrPartition.TaxonListCurrPartition;
					setExplanationSize 30;
					setAnnotationSize 20;
					setFontIncAnnot 0;
					setFontIncExp 0;
					setSize 1401 648;
					setLocation -84 22;
					setFont SanSerif;
					setFontSize 10;
					getToolPalette;
					tell It;
					endTell;
				endTell;
				showWindow;
				getEmployee #mesquite.lists.ColorTaxon.ColorTaxon;
				tell It;
					setColor Red;
					removeColor off;
				endTell;
				getEmployee #mesquite.lists.TaxonListAnnotPanel.TaxonListAnnotPanel;
				tell It;
					togglePanel off;
				endTell;
			endTell;
		endTell;
		getEmployee  #mesquite.charMatrices.BasicDataWindowCoord.BasicDataWindowCoord;
		tell It;
			showDataWindow #156744667049386683 #mesquite.charMatrices.BasicDataWindowMaker.BasicDataWindowMaker;
			tell It;
				getWindow;
				tell It;
					getTable;
					tell It;
						rowNamesWidth 197;
					endTell;
					setExplanationSize 30;
					setAnnotationSize 20;
					setFontIncAnnot 0;
					setFontIncExp 0;
					setSize 1401 648;
					setLocation -84 22;
					setFont SanSerif;
					setFontSize 10;
					getToolPalette;
					tell It;
						setTool mesquite.charMatrices.BasicDataWindowMaker.BasicDataWindow.ibeam;
					endTell;
					setActive;
					setTool mesquite.charMatrices.BasicDataWindowMaker.BasicDataWindow.ibeam;
					colorCells  #mesquite.charMatrices.NoColor.NoColor;
					colorRowNames  #mesquite.charMatrices.TaxonGroupColor.TaxonGroupColor;
					colorColumnNames  #mesquite.charMatrices.CharGroupColor.CharGroupColor;
					colorText  #mesquite.charMatrices.TaxonGroupColor.TaxonGroupColor;
					setBackground White;
					toggleShowNames off;
					toggleShowTaxonNames on;
					toggleTight off;
					toggleThinRows off;
					toggleShowChanges on;
					toggleSeparateLines off;
					toggleShowStates on;
					toggleAutoWCharNames on;
					toggleAutoTaxonNames off;
					toggleShowDefaultCharNames off;
					toggleConstrainCW on;
					toggleBirdsEye off;
					toggleShowPaleGrid off;
					toggleShowPaleCellColors off;
					toggleShowPaleExcluded off;
					togglePaleInapplicable on;
					toggleShowBoldCellText off;
					toggleAllowAutosize on;
					toggleColorsPanel off;
					toggleDiagonal on;
					setDiagonalHeight 80;
					toggleLinkedScrolling on;
					toggleScrollLinkedTables off;
					getInfoPanel;
					tell It;
						btspOpen true;
						apOpen true;
						fpOpen true;
					endTell;
					toggleInfoPanel on;
				endTell;
				showWindow;
				getWindow;
				tell It;
					forceAutosize;
				endTell;
				getEmployee #mesquite.charMatrices.AlterData.AlterData;
				tell It;
					toggleBySubmenus off;
				endTell;
				getEmployee #mesquite.charMatrices.ColorByState.ColorByState;
				tell It;
					setStateLimit 9;
					toggleUniformMaximum on;
				endTell;
				getEmployee #mesquite.charMatrices.ColorCells.ColorCells;
				tell It;
					setColor Red;
					removeColor off;
				endTell;
				getEmployee #mesquite.categ.StateNamesEditor.StateNamesEditor;
				tell It;
					makeWindow;
					tell It;
						getTable;
						tell It;
							rowNamesWidth 437;
						endTell;
						setExplanationSize 30;
						setAnnotationSize 20;
						setFontIncAnnot 0;
						setFontIncExp 0;
						setSize 1401 648;
						setLocation -84 22;
						setFont SanSerif;
						setFontSize 10;
						getToolPalette;
						tell It;
							setTool mesquite.categ.StateNamesEditor.StateNamesWindow.ibeam;
						endTell;
						rowsAreCharacters on;
						toggleConstrainChar on;
						toggleConstrainCharNum 3;
						togglePanel off;
						toggleSummaryPanel off;
					endTell;
					showWindow;
				endTell;
				getEmployee #mesquite.categ.StateNamesStrip.StateNamesStrip;
				tell It;
					showStrip off;
				endTell;
				getEmployee #mesquite.charMatrices.AnnotPanel.AnnotPanel;
				tell It;
					togglePanel off;
				endTell;
				getEmployee #mesquite.charMatrices.CharReferenceStrip.CharReferenceStrip;
				tell It;
					showStrip off;
				endTell;
				getEmployee #mesquite.charMatrices.QuickKeySelector.QuickKeySelector;
				tell It;
					autotabOff;
				endTell;
				getEmployee #mesquite.charMatrices.SelSummaryStrip.SelSummaryStrip;
				tell It;
					showStrip off;
				endTell;
				getEmployee #mesquite.categ.SmallStateNamesEditor.SmallStateNamesEditor;
				tell It;
					panelOpen true;
				endTell;
			endTell;
		endTell;
		getEmployee  #mesquite.charMatrices.ManageCharacters.ManageCharacters;
		tell It;
			showCharacters #156744667049386683 #mesquite.lists.CharacterList.CharacterList;
			tell It;
				setData 0;
				getWindow;
				tell It;
					useTargetValue off;
					setTargetValue ;
					newAssistant  #mesquite.lists.DefaultCharOrder.DefaultCharOrder;
					newAssistant  #mesquite.lists.CharListInclusion.CharListInclusion;
					newAssistant  #mesquite.lists.CharListPartition.CharListPartition;
					newAssistant  #mesquite.parsimony.CharListParsModels.CharListParsModels;
					getTable;
					tell It;
						rowNamesWidth 437;
					endTell;
					setExplanationSize 30;
					setAnnotationSize 20;
					setFontIncAnnot 0;
					setFontIncExp 0;
					setSize 1401 648;
					setLocation -84 22;
					setFont SanSerif;
					setFontSize 10;
					getToolPalette;
					tell It;
						setTool mesquite.lists.CharacterList.CharacterListWindow.ibeam;
					endTell;
				endTell;
				showWindow;
				getEmployee #mesquite.lists.CharListAnnotPanel.CharListAnnotPanel;
				tell It;
					togglePanel off;
				endTell;
			endTell;
		endTell;
		endTell;
end;
