# Supplementary material for: New fossil cichlid from the middle Miocene of East Africa revealed as oldest known member of the Oreochromini
Source: Sci Rep. 2019 Jul 15;9:10198. doi: 10.1038/s41598-019-46392-5 (PMC6629881; doi:10.1038/s41598-019-46392-5)
Supplement: Supplementary file 2 — Supplementary Data 3, Tables S1 - S18 [file 41598_2019_46392_MOESM2_ESM.xlsx]

## Sheet: Table S1
Table S1. Comparative material of extant species used for X-raying and assembling meristic characters.
All non-EAR tribes of the haplotilapiines are represented: Etiini (monotypic, 1 species), Oreochromini (all genera, 42 species), Coelotilapiini (monotypic, 1 species),
Coptodonini (1 genus, 6 species), Heterotilapiini (1 species (out of 2)), Gobiocichlini (3 genera, 5 species = all known species except Tilapia busumana), Pelmatotilapiini (1 genus, 2
species = all known species), Steatocranini (1 genus, 4 species), Tilapiini (3 genera, 8 species = all known species). See Methods for additional details.
Institutional abbreviations:
AMNH, American Museum of Natural History, New York City, New York, USA;
BMNH, Natural History Museum, London, UK;
CU, Cornell University Museum of Vertebrates, Ithaca, New York, USA;
MNHN, National Museum of Natural History, Paris, France;
MRAC, Royal Museum for Central Africa, Tervuren, Belgium;
NMW, Natural History Museum, Vienna, Austria;
NRM, Swedish Museum of Natural History, Stockholm, Sweden;
ROM, Royal Ontario Museum, Toronto, Ontario, Canada;
SAIAB, South African Institute for Aquatic Biodiversity, Grahamstown, South Africa;
SBF, Studium Biblicum Franciscanum, Jerusalem, Israel;
SMF, Senckenberg Research Institute and Natural History Museum Frankfurt, Frankfurt am Main, Germany;
ZSM, Bavarian State Collection of Zoology, Munich, Germany.
Subfamily PSEUDOCRENILABRINAE: clade haplotilapiines: tribes that do not belong to the East African radiation (non-EAR tribes in text).
Tribe Etiini:
Etia nguti Schliewen & Stiassny, 2003 (ZSM 029430_1, _5, ZSM 029431_1, _2, ZSM 036648, ZSM 039623_1, _2, _3).
Tribe Oreochromini:
Alcolapia alcalica (Hilgendorf, 1905) (ZSM 023558_1, ZSM 023559, ZSM 041072_1, _2, _3, _5),
Alcolapia grahami (Boulenger, 1912) (ZSM 025618_1, _2, _3, _4),
Alcolapia latilabris (Seegers & Tichy, 1999) (ZSM 040987),
Danakilia dinicolai Stiassny, De Marchi & Lamboj, 2010 (AMNH 248881_1, _2, _3, _4, _5, AMNH 251633_1, _2, _3),
Danakilia franchettii (Vinciguerra, 1931) (MRAC-164730-732_(4), _(8), _(720)),
Iranocichla hormuzensis Coad, 1982 (SBF 030311_(1), _(2), SBF 030313, SMF 30316_1, _2),
Konia dikume Trewavas in Trewavas, Green & Corbet, 1972 (ZSM 029842_1, _2, _(3)),
Konia eisentrauti (Trewavas, 1962) (ZSM 029832_1, _2, ZSM 029834_(1), _(2), _(3), _(4)),
Myaka myaka Trewavas in Trewavas, Green & Corbet, 1972 (ZSM 029844_(1), _(2), _(3), _(4), ZSM 029845_1, _6),
Oreochromis amphimelas (Hilgendorf, 1905) (ZSM 023553_(1), ZSM 040956_1, _2, ZSM 043464_(1), _(2)),
Oreochromis angolensis (Trewavas, 1973) (ZSM 028192_1, _2, _4a, _4b),
Oreochromis aureus (Steindachner, 1864) (NMW 32874, ZSM 026747_1, _2, ZSM 026748_1, _2, _3, ZSM 043227),
Oreochromis chungruruensis (Ahl, 1924) (ZSM 041467_1, _2, _3, _4),
Oreochromis esculentus (Graham, 1928) (ZSM 023867),
Oreochromis hunteri Günther, 1889 (BMNH 1952.2.26.53-72_1, _2, _3, _4, _5, _10),
Oreochromis jipe (Lowe, 1955) (ZSM 041464),
Oreochromis lepidurus (Boulenger, 1899) (ZSM 038604_(DRC-2008+0025), _(DRC-2008+0026), _(DRC-2008+0027), _(DRC-2008+0028)),
Oreochromis leucostictus (Trewavas, 1933) (ZSM 023753_1, _2, _3, _4, ZSM 041018),
Oreochromis macrochir (Boulenger, 1912) (ZSM 023555, ZSM 042005),
Oreochromis mossambicus (Peters, 1852) (ZSM 023022_1, _2, ZSM 041407),
Oreochromis niloticus (Linnaeus, 1758) (ZSM 022759_1, _2, _3, ZSM 035125, ZSM 035135),
Oreochromis salinicola (Poll, 1948) (ZSM 038214, ZSM 038232_1, _2, _3, _4),
Oreochromis schwebischi (Sauvage, 1884) (ZSM 043124_(P-AA-0930), _(P-AA-0931)),
Oreochromis spilurus (Günther, 1894) (ZSM 023420, ZSM 024613_1, _2, _3, _4),
Oreochromis squamipinnis (Günther, 1864) (ZSM 023755_1, _2, _3, _4),
Oreochromis tanganicae (Günther, 1894) (ZSM 040794),
Oreochromis variabilis (Boulenger, 1906) (ZSM 023556_1, _2, _3, _4),
Pungu maclareni (Trewavas, 1962) (ZSM 029851_1, _2, _4),
Sarotherodon caroli (Holly, 1930) (NMW-13952-953-13952, NMW-13952-953-13953, ZSM 029857_64, _65, _66),
Sarotherodon caudomarginatus (Boulenger, 1916) (MRAC 92-059-P-2657-2671_1, _2, _3, _4, _5),
Sarotherodon galilaeus (Linnaeus, 1758) (ZSM 038845_(P-AA-0373), _(P-AA-0374), ZSM 039634_6, _16, _18, _20, ZSM 039931_(GHA-2002+089), _(GHA-2002+090), ZSM 039940_(GHA-2002+006), _(GHA-2002+009), ZSM 043873),
Sarotherodon knauerae Neumann, Stiassny & Schliewen, 2011 (ZSM 030464_1, _2, _3, _4),
Sarotherodon linnellii (Lönnberg, 1903) (ZSM 029813_1, _2, _3, ZSM 029819_1, _2),
Sarotherodon lohbergeri (Holly, 1930) (ZSM 029824_1, _2, ZSM 029825_1, _2, _3, _4),
Sarotherodon melanotheron Rüppell, 1852 (BMNH 1973.5.14.1178-1194_1, _2, _3, BMNH 1981.8.17.54-74_1, _2, _3),
Sarotherodon mvogoi (Thys van den Audenaerde, 1965) (ZSM 034701_1, _2, ZSM 035433_1, _2, ZSM 040952),
Sarotherodon occidentalis (Daget, 1962) (MRAC 92-077-P-0004-0006),
Sarotherodon steinbachi (Trewavas, 1962) (ZSM 029830_1, _2, _3),
Stomatepia mariae (Holly, 1930) (ZSM 029836_1, _2, _3),
Stomatepia mongo Trewavas in Trewavas, Green & Corbet, 1972 (ZSM 029838_1, _2, _3),
Stomatepia pindu Trewavas in Trewavas, Green & Corbet, 1972 (ZSM 029839_1, _2, _3),
Tristramella simonis (Günther, 1864) (AMNH 225653 (1), (2), (3), (4), ZSM 040017_1, _2, ZSM 040021_1, _2).
Tribe Coelotilapiini:
Coelotilapia joka (Thys van den Audenaerde, 1969) (ZSM-PIS_(CICH+198), ZSM 040731_(Ti+108), ZSM 041947).
Tribe Coptodonini:
Coptodon discolor (Günther, 1903) (ZSM 027433_1, _2),
Coptodon konkourensis (Dunz & Schliewen, 2012) (MNHN 1987_1502),
Coptodon rheophila (Daget, 1962) (MNHN 1959_0106),
Coptodon sp. aff. rendalli (MRAC-B2-30-P-1406-1407_1, _2, ZSM 042148_(DRC-2012+1312)_3, _(DRC-2012+1392)_2, _(DRC-2012+1400)_1),
Coptodon tholloni (Sauvage, 1884) (MNHN 1884_0298, ZSM 037717_(DRC-2008+0385), _(DRC-2008+0387)),
Coptodon zillii (Gervais, 1848) (ZSM 040948).
Tribe Heterotilapiini:
Heterotilapia buttikoferi (Hubrecht, 1881) (ZSM UNCAT_1, _2, uncatalogued, ZSM 040478).
Tribe Gobiocichlini:
Gobiocichla ethelwynnae Roberts, 1982 (ZSM 027619_1, _2),
Gobiocichla wonderi Kanazawa, 1951 (ZSM 027500_1, _2),
Steatocranus irvinei (Trewavas, 1943) (ZSM 027497_3, _4),
Tilapia brevimanus Boulenger, 1911 (ZSM 036111_Tilapia-001, ZSM 041417),
Tilapia pra Dunz & Schliewen, 2010 (ZSM 036118_(GHA-2002+203), ZSM 036122_(GHA-2002+200)).
Tribe Pelmatotilapiini:
Pelmatolapia cabrae (Boulenger, 1899) (MRAC-A1-088-P-2818-2821_1, _2, _3, _4),
Pelmatolapia mariae (Boulenger, 1899) (ZSM 023597_1, _2).
Tribe Steatocranini:
Steatocranus bleheri Meyer, 1993 (ZSM 041576_1, _2),
Steatocranus casuarius Poll, 1939 (ZSM 034920_2, _3),
Steatocranus gibbiceps Boulenger, 1899 (ZSM 040610_0_1, _0_2),
Steatocranus tinanti (Poll, 1939) (ZSM 037387_(DRC-2008+0431), _(DRC-2008+0439), ZSM 040915).
Tribe Tilapiini:
Chilochromis duponti Boulenger, 1902 (MRAC-91-68-P-1722-760_1, _2, _3, _4, _5, _6, _7, _8, _9, _10, _11, _12, MRAC-99-055-P-1498-1510_1, _2, _3, _4, _5, _6, _7, _8, _9, _10, _11, _12, _13),
Congolapia bilineata (Pellegrin, 1900) (AMNH 242004_1, _2, _3, _4, _91, AMNH 244529_1, _2, MRAC-A4-046-P-1612-1622_1, _2, _3, _4, _5, _8, _9, _10, _11),
Congolapia crassa (Pellegrin, 1903) (ZSM 041419_0_7, _0_8, _0_9),
Congolapia louna Dunz, Vreven & Schliewen, 2012 (MRAC-A8-020-P-0969-0970-MRAC1495, MRAC-A8-020-P-0969-0970-MRAC1496),
Tilapia baloni Trewavas & Stewart, 1975 (ROM 28071_6, _7, _8, ROM 28120_1, _2, _3, ZSM 044433_(DRC-2012+3656), _(DRC-2012+3673), _(DRC-2012+3675), _(DRC-2012+3676)),
Tilapia guinasana Trewavas, 1936 (ZSM 043256_(P-AA-1015), _(P-AA-1016)),
Tilapia ruweti (Poll & Thys van den Audenaerde, 1965) (CU 91194, ROM 28034),
Tilapia sparrmanii Smith, 1840 (CU 91208_1, _2, _3, _4, _5, MRAC-B2-30-P-1393, NRM 12351_2, _3, _4, _5, _6, _7, _8, _9, _10, _11, ROM 28026, SAIAB 85898_RBDRL08-019, _Ti086, _Ti090, _1, _2, _3, _4, _5, _6, ZSM 040785, ZSM 041428, ZSM 041468_0_1).

## Sheet: Table S2
Table S2. Comparative material of extant species of the Oreochromini (34 species) and the Pseudocrenilabrus Group (5 species) used for flank scale analysis.
For institutional abbreviations see Table S1.
Tribe Oreochromini:
Alcolapia alcalica (ZSM 041072_2, _7),
Alcolapia grahami (ZSM 025618_1, _2, _3),
Alcolapia latilabris (ZSM 040995_1, _2, _3),
Alcolapia ndalalani (Seegers & Tichy, 1999) (ZSM 041055_1, _3),
Danakilia sp. Shukoray (ZSM 047233),
Iranocichla hormuzensis (SMF 30310_1, _2),
Konia eisentrauti (ZSM 029834_(1), _(2)),
Myaka myaka (ZSM 029844_(1), _(2)),
Oreochromis angolensis (ZSM 028192_4a, _4b),
Oreochromis aureus (ZSM 046983_(SUD-2018+1023) (1), _(SUD-2018+1023) (2)),
Oreochromis esculentus (ZSM 045824),
Oreochromis leucostictus (ZSM 044083),
Oreochromis macrochir (ZSM 042005),
Oreochromis mossambicus (ZSM 045814_1, _2),
Oreochromis niloticus (ZSM 039882_1, _2),
Oreochromis salinicola (ZSM 038232_1, _2),
Oreochromis cf. schwebischi (ZSM 042324),
Oreochromis spilurus (ZSM 023604_1, _2),
Oreochromis squamipinnis (ZSM 023755_1, _2),
Oreochromis tanganicae (ZSM 040794),
Oreochromis urolepis (Norman, 1922) (ZSM 024769_1, _2),
Oreochromis variabilis (ZSM 023556_1, _2),
Pungu maclareni (ZSM 029852_1, _2),
Sarotherodon caroli (ZSM 029820_1, _2),
Sarotherodon caudomarginatus (ZSM UNCAT, uncatalogued),
Sarotherodon galilaeus (ZSM 044852_1, _2),
Sarotherodon linnellii (ZSM 029819_1, _2),
Sarotherodon lohbergeri (ZSM 029825_1, _2),
Sarotherodon melanotheron (ZSM 023006_1, _2),
Sarotherodon multifasciatus (Günther, 1903) (ZSM 040594_(GHA-2002+127), __(GHA-2002+126)),
Sarotherodon mvogoi (ZSM 034701_1, _2),
Sarotherodon steinbachi (ZSM 029828_1, _2),
Stomatepia pindu (ZSM 029840_1, _3),
Tristramella simonis (ZSM 040022_1, _2).
Tribe Haplochromini (Pseudocrenilabrus-Group):
Pseudocrenilabrus nicholsi (Pellegrin, 1928) (ZSM 041575, ZSM 045822_1, _2),
Pseudocrenilabrus philander (Weber, 1897) (ZSM 041143_5964, ZSM 044172_1, _2),
Pseudocrenilabrus new Kalungwishi cichlid (ZSM 044357_1, _2),
Pseudocrenilabrus new Lufubu cichlid (ZSM 041442_5, _9),
Pseudocrenilabrus sp. (ZSM 042110_1, _2).

## Sheet: Table S3
Table S3. Comparative material of extant species used for belly scale analysis. For institutional abbreviations see Table S1.
Tribe Oreochromini:
Alcolapia grahami (ZSM 025618_1, _2, _3),
Alcolapia latilabris (ZSM 040995_1, _2, _3),
Alcolapia ndalalani (ZSM 041055_2).
Tribe Haplochromini (Pseudocrenilabrus Group):
Pseudocrenilabrus nicholsi (ZSM 041575),
Pseudocrenilabrus philander (ZSM 041143_5964, ZSM 044172_1, _2).

## Sheet: Table S4
Table S4. Comparative material of extant species of the Oreochromini (5 species), Coelotilapiini (1 species),
and the Pseudocrenilabrus Group (2 species) used for lacrimal analysis. For institutional abbreviations see Table S1.
Tribe Oreochromini:
Alcolapia alcalica (ZSM 041072_2, _7),
Alcolapia grahami (ZSM 025618_1, _2, _3, _5, _6),
Alcolapia latilabris (ZSM 040995_1, _2, _3),
Alcolapia ndalalani (ZSM 041055_1, _2, _3).
Iranocichla hormuzensis (Collection of B. Reichenbacher, uncatalogued).
Tribe Coelotilapiini:
Coelotilapia joka (ZSM 040731_(Ti+108)).
Tribe Haplochromini (Pseudocrenilabrus Group):
Pseudocrenilabrus nicholsi (ZSM 041575, ZSM 045822_1, _2).
Pseudocrenilabrus philander (ZSM 041143_5964, ZSM 044172_1, _2).

## Sheet: Table S5
Table S5. Comparative material of extant species of the Oreochromini used for supraneural morphology analysis. For institutional abbreviations see Table S1.
Alcolapia alcalica (Hilgendorf, 1905)	ZSM 023558_1
"	ZSM 023559
"	ZSM 041072_2
"	ZSM 041072_3
"	ZSM 041072_5
Alcolapia grahami (Boulenger, 1912)	ZSM 025618_1
"	ZSM 025618_2
"	ZSM 025618_3
"	ZSM 025618_4
Alcolapia latilabris (Seegers & Tichy, 1999)	ZSM 040987
Danakilia dinicolai Stiassny, De Marchi & Lamboj, 2010	AMNH 248881_1
"	AMNH 248881_2
"	AMNH 248881_3
"	AMNH 248881_4
"	AMNH 248881_5
"	AMNH 251633_1
"	AMNH 251633_2
"	AMNH 251633_3
Danakilia franchettii (Vinciguerra, 1931)	MRAC-164730-732_(4)
"	MRAC-164730-732_(8)
"	MRAC-164730-732_(720)
Iranocichla hormuzensis Coad, 1982	SBF 030311_(1)
"	SBF 030311_(2)
"	SBF 030313
"	SMF 30316_1
"	SMF 30316_2
Konia dikume Trewavas in Trewavas, Green & Corbet, 1972	ZSM 029842_1
"	ZSM 029842_2
"	ZSM 029842_(3)
Konia eisentrauti (Trewavas, 1962)	ZSM 029832_1
"	ZSM 029832_2
"	ZSM 029834_(1)
"	ZSM 029834_(2)
"	ZSM 029834_(3)
"	ZSM 029834_(4)
Myaka myaka Trewavas in Trewavas, Green & Corbet, 1972	ZSM 029844_(1)
"	ZSM 029844_(2)
"	ZSM 029844_(3)
"	ZSM 029844_(4)
"	ZSM 029845_1
"	ZSM 029845_6
Oreochromis amphimelas (Hilgendorf, 1905)	ZSM 023553_(1)
"	ZSM 040956_1
"	ZSM 043464_(1)
"	ZSM 043464_(2)
Oreochromis angolensis (Trewavas, 1973)	ZSM 028192_1
"	ZSM 028192_2
"	ZSM 028192_4a
"	ZSM 028192_4b
Oreochromis aureus (Steindachner, 1864)	NMW 32874
"	ZSM 026747_1
"	ZSM 026747_2
"	ZSM 026748_1
"	ZSM 026748_2
"	ZSM 026748_3
"	ZSM 043227
Oreochromis chungruruensis (Ahl, 1924)	ZSM 041467_1
"	ZSM 041467_2
"	ZSM 041467_3
"	ZSM 041467_4
Oreochromis esculentus (Graham, 1928)	ZSM 023867
Oreochromis hunteri Günther, 1889	BMNH 1952.2.26.53-72_1
"	BMNH 1952.2.26.53-72_2
"	BMNH 1952.2.26.53-72_3
"	BMNH 1952.2.26.53-72_4
"	BMNH 1952.2.26.53-72_5
"	BMNH 1952.2.26.53-72_10
Oreochromis jipe (Lowe, 1955)	ZSM 041464
Oreochromis lepidurus (Boulenger, 1899)	ZSM 038604_(DRC-2008+0025)
"	ZSM 038604_(DRC-2008+0026)
"	ZSM 038604_(DRC-2008+0027)
"	ZSM 038604_(DRC-2008+0028)
Oreochromis leucostictus (Trewavas, 1933)	ZSM 023753_1
"	ZSM 023753_2
"	ZSM 023753_3
"	ZSM 023753_4
"	ZSM 041018
Oreochromis macrochir (Boulenger, 1912)	ZSM 023555
"	ZSM 042005
Oreochromis mossambicus (Peters, 1852)	ZSM 023022_1
"	ZSM 023022_2
"	ZSM 041407
Oreochromis niloticus (Linnaeus, 1758)	ZSM 022759_1
"	ZSM 022759_2
"	ZSM 022759_3
"	ZSM 035125
"	ZSM 035135
Oreochromis salinicola (Poll, 1948)	ZSM 038214
"	ZSM 038232_1
"	ZSM 038232_2
"	ZSM 038232_3
"	ZSM 038232_4
Oreochromis schwebischi (Sauvage, 1884)	ZSM 043124_(P-AA-0930)
"	ZSM 043124_(P-AA-0931)
Oreochromis spilurus (Günther, 1894)	ZSM 023420
"	ZSM 024613_1
"	ZSM 024613_2
"	ZSM 024613_3
"	ZSM 024613_4
Oreochromis squamipinnis (Günther, 1864)	ZSM 023755_1
"	ZSM 023755_2
"	ZSM 023755_3
"	ZSM 023755_4
Oreochromis tanganicae (Günther, 1894)	ZSM 040794
Oreochromis variabilis (Boulenger, 1906)	ZSM 023556_1
"	ZSM 023556_2
"	ZSM 023556_3
"	ZSM 023556_4
Pungu maclareni (Trewavas, 1962)	ZSM 029851_1
"	ZSM 029851_2
"	ZSM 029851_4
Sarotherodon caroli (Holly, 1930)	NMW-13952-953-13952
"	NMW-13952-953-13953
"	ZSM 029857_64
"	ZSM 029857_65
"	ZSM 029857_66
Sarotherodon caudomarginatus (Boulenger, 1916)	MRAC 92-059-P-2657-2671_1
"	MRAC 92-059-P-2657-2671_2
"	MRAC 92-059-P-2657-2671_3
"	MRAC 92-059-P-2657-2671_4
"	MRAC 92-059-P-2657-2671_5
Sarotherodon galilaeus (Linnaeus, 1758)	ZSM 038845_(P-AA-0373)
"	ZSM 038845_(P-AA-0374)
"	ZSM 039634_6
"	ZSM 039634_16
"	ZSM 039634_18
"	ZSM 039634_20
"	ZSM 039931_(GHA-2002+089)
"	ZSM 039931_(GHA-2002+090)
"	ZSM 039940_(GHA-2002+006)
"	ZSM 039940_(GHA-2002+009)
"	ZSM 043873
Sarotherodon knauerae Neumann, Stiassny & Schliewen, 2011	ZSM 030464_1
"	ZSM 030464_2
"	ZSM 030464_3
"	ZSM 030464_4
Sarotherodon linnellii (Lönnberg, 1903)	ZSM 029813_1
"	ZSM 029813_2
"	ZSM 029813_3
"	ZSM 029819_1
"	ZSM 029819_2
Sarotherodon lohbergeri (Holly, 1930)	ZSM 029824_1
"	ZSM 029824_2
"	ZSM 029825_1
"	ZSM 029825_2
"	ZSM 029825_3
"	ZSM 029825_4
Sarotherodon melanotheron Rüppell, 1852	BMNH 1973.5.14.1178-1194_1
"	BMNH 1973.5.14.1178-1194_2
"	BMNH 1973.5.14.1178-1194_3
"	BMNH 1981.8.17.54-74_1
"	BMNH 1981.8.17.54-74_2
"	BMNH 1981.8.17.54-74_3
Sarotherodon mvogoi (Thys van den Audenaerde, 1965)	ZSM 034701_1
"	ZSM 034701_2
"	ZSM 035433_1
"	ZSM 035433_2
"	ZSM 040952
Sarotherodon occidentalis (Daget, 1962)	MRAC 92-077-P-0004-0006
Sarotherodon steinbachi (Trewavas, 1962)	ZSM 029830_1
"	ZSM 029830_2
"	ZSM 029830_3
Stomatepia mariae (Holly, 1930)	ZSM 029836_1
"	ZSM 029836_2
"	ZSM 029836_3
Stomatepia mongo Trewavas in Trewavas, Green & Corbet, 1972	ZSM 029838_1
"	ZSM 029838_2
"	ZSM 029838_3
Stomatepia pindu Trewavas in Trewavas, Green & Corbet, 1972	ZSM 029839_1
"	ZSM 029839_2
"	ZSM 029839_3
Tristramella simonis (Günther, 1864)	AMNH 225653 (1)
"	AMNH 225653 (2)
"	AMNH 225653 (3)
"	AMNH 225653 (4)
"	ZSM 040017_1
"	ZSM 040017_2
"	ZSM 040021_1
"	ZSM 040021_2

## Sheet: Table S6
Table S6. Literature used to assemble morphological information for all genera and species of the non-EAR tribes of the haplotilapiines and for all genera and species of the EAR tribes
Lamprologini, Ectodini, Cyprichromini, Trematocarini, and the Pseudocrenilabrus Group (data depicted in Figure 9).
Aibara, M., Takahashi, T. & Nakaya, K. Neolamprologus cancellatus, a new cichlid fish from Lake Tanganyika, Africa. Ichthyol. Res. 52, 354-359 (2005).
Allen, G. R. & Coates, D. An ichthyological survey of the Sepik River, Papua New Guinea. Rec. West. Aust. Mus. Suppl. 34, 31-116 (1990).
Bailey, R. M. & Stewart, D. J. Cichlid fishes from Lake Tanganyika: additions to the Zambian fauna including two new species. Occas. Pap. Mus. Zool. Univ. Mich. 679, 1-30 (1977).
Bills, I. R. & Ribbink, A. J. Description of Lamprologus laparogramma sp. nov., and rediagnosis of Lamprologus signatus Poll 1956 and Lamprologus kungweensis Poll 1952, with notes on their ecology and behaviour (Teleostei: Cichlidae). S. Afr. J. Sci. 93, 555-564 (1997).
Boulenger, G. A. Descriptions of new fishes from the Upper Shiré River, British Central Africa, collected by Dr. Percy Rendall, and presented to the British Museum by Sir Harry H. Johnston, K. C. B. Proc. Zool. Soc. Lond. 1896, 915-920 (1897).
Boulenger, G. A. Report on the collection of fishes made by Mr. J. E. S. Moore in Lake Tanganyika during his expedition, 1895–96. Trans. Zool. Soc. Lond. 15, 1-30 (1898).
Boulenger, G. A. Report on the fishes recently obtained by Mr. J. E. S. Moore in Lake Tanganyika. Proc. Zool. Soc. Lond., 494-497 (1898).
Boulenger, G. A. Matériaux pour la faune du Congo. Poissons nouveaux du Congo. Cinquième Partie. Cyprins, Silures, Cyprinodontes, Acanthoptérygiens. Ann. Mus. Congo, Zool. 1, 97-128 (1899).
Boulenger, G. A. Second contribution to the ichthyology of Lake Tanganyika.—On the fishes obtained by the Congo Free State Expedition under Lieut. Lemaire in 1898. Trans. Zool. Soc. Lond. 15, 87-96 (1899).
Boulenger, G. A. Diagnoses of new fishes discovered by Mr. J. E. S. Moore in Lakes Tanganyika and Kivu. II. Cichlidae, Mastacembelidae. Ann. Mag. Nat. Hist., Ser. 7 7, 1-6 (1901).
Boulenger, G. A. Contributions to the ichthyology of the Congo.—I. On some new fishes from the French Congo. Proc. Zool. Soc. Lond., 1902 1, 234-237 (1902).
Boulenger, G. A. Fourth contribution to the ichthyology of Lake Tanganyika.—Report on the collection of fishes made by Dr. W. A. Cunnington during the Third Tanganyika Expedition, 1904–1905. Trans. Zool. Soc. Lond. 17, 537-600 (1906).
Boulenger, G. A. Mission Stappers au Tanganika-Moero. Diagnoses de poissons nouveaux. I. Acanthoptérygiens, Opisthomes, Cyprinodontes. Rev. Zool. Afr. 3, 442-447 (1914).
Boulenger, G. A. On a collection of fishes from Lake Tanganyika, with descriptions of three new species. Proc. Zool. Soc. Lond. 1919, 17-20 (1919).
Burgess, W. E. Julidochromis marksmithi, a new species of Julidochromis from the Tanzanian coast of Lake Tanganyika. Tanganika Mag. 15, 40-49 (2014).
Büscher, H. H. Ein neuer Tanganjika-Cichlide aus Zaire. Neolamprologus marunguensis n. sp. (Cichlidae, Lamprologini). DATZ 42, 739-743 (1989).
Büscher, H. H. Xenotilapia papilio n. sp., ein neuer Cichlide aus dem Tanganjikasee (Cichlidae, Ectodini). DATZ 43, 289-293 (1990).
Büscher, H. H. Ein neuer Tanganjikasee-Cichlide aus Zaire. Neolamprologus pectoralis n. sp. (Cichlidae, Lamprologini). DATZ 44, 788-792 (1991).
Büscher, H. H. Neue Schneckencichliden aus dem Tanganjikasee. Lamprologus meleagris n. sp. und L. speciosus n. sp. (Cichlidae, Lamprologini). DATZ 44, 374-382 (1991).
Büscher, H. H. Neolamprologus bifasciatus n. sp.: Ein neuer Tanganjikasee-Cichlide (Cichlidae, Lamprologini). DATZ 46, 385-389 (1993).
Büscher, H. H. Ein neuer Cichlide aus dem Tanganjikasee. Neolamprologus ventralis n. sp. (Cichlidae, Lamprologini). DATZ 48, 379-382 (1995).
Büscher, H. H. Ein neuer Cichlide von der zairischen Küste des Tanganjikasees. Neolamprologus variostigma n. sp. (Cichlidae, Lamprologini). DATZ 48, 794-797 (1995).
Cichocki, F. P. Cladistic history of cichlid fishes and reproductive strategies of the American genera Acarichthys, Biotodoma and Geophagus. (Volumes I and II). Ph.D. thesis, Univ. of Michigan, Ann Arbor, Michigan, USA, (1976).
Coad, B. W. A new genus and species of cichlid endemic to southern Iran. Copeia 1982, 28-37 (1982).
Daget, J. Les poissons du Fouta Dialon et de la basse Guinée. Mém. Inst. Fr. Afr. Noire 65, 1-210 (1962).
Daneshvar, E., Keivany, Y. & Paknehad, E. Comparative biometry of the Iranian cichlid, Iranocichla hormuzensis, in different seasons and sexes. Res. Zool. 3, 56-61 (2013).
De Vos, L., Nshombo, M. & Thys van den Audenaerde, D. Trematocara zebra (Perciformes; Cichlidae), nouvelle espèce du nord-ouest du Lac Tanganyika (Zaïre). Belg. J. Zool. 126, 3-20 (1996).
De Vos, L., Risch, L. & Thys van den Audenaerde, D. Xenotilapia nasus, nouvelle espèce de poisson des zones sous-littorale et benthique du Nord du lac Tanganyika (Perciformes: Cichlidae). Ichthyol. Explor. Freshw. 6, 377-384 (1995).
Dunz, A. R. & Schliewen, U. K. Description of a new species of Tilapia Smith, 1840 (Teleostei: Cichlidae) from Ghana. Zootaxa 2548, 1-21 (2010).
Dunz, A. R. & Schliewen, U. K. Description of a Tilapia (Coptodon) species flock of Lake Ejagham (Cameroon), including a redescription of Tilapia deckerti Thys van den Audenaerde, 1967. Spixiana 33, 251-280 (2010).
Dunz, A. R. & Schliewen, U. K. Description of a rheophilic Tilapia species Smith, 1840 (Teleostei: Cichlidae) from Guinea with comments on Tilapia rheophila Daget, 1962. Zootaxa 3314, 17-30 (2012).
Dunz, A. R. & Schliewen, U. K. Molecular phylogeny and revised classification of the haplotilapiine cichlid fishes formerly referred to as “Tilapia”. Mol. Phylogenet. Evol. 68, 64-80 (2013).
Dunz, A. R., Vreven, E. & Schliewen, U. K. Congolapia, a new cichlid genus from the central Congo basin (Perciformes: Cichlidae). Ichthyol. Explor. Freshw. 23, 155-179 (2012).
Esmaeili, H. R., Sayyadzadeh, G. & Seehausen, O. Iranocichla persa, a new cichlid species from southern Iran (Teleostei, Cichlidae). ZooKeys 636, 141-161 (2016).
Gashagaza, M. M., Nakaya, K. & Sato, T. Taxonomy of small-sized cichlid fishes in the shell-bed area of Lake Tanganyika. Japan. J. Ichthyol. 42, 291-302 (1995).
Greenwood, P. H. A revision of the Haplochromis and related species (Pisces: Cichlidae) from Lake George, Uganda. Bull. Br. Mus. (Nat. Hist.), Zool. 25, 141-242 (1973).
Greenwood, P. H. The haplochromine species (Teleostei, Cichlidae) of the Cunene and certain other Angolan rivers. Bull. Br. Mus. (Nat. Hist.), Zool. 47, 187-239 (1984).
Greenwood, P. H. The taxonomic status and phylogenetic relationships of Pseudocrenilabrus Fowler (Teleostei, Cichlidae). Ichthyol. Bull. JLB Smith Inst. Ichthyol. 54, 1-16 (1989).
Günther, A. Second report on the reptiles, batrachians, and fishes transmitted by Mr. H. H. Johnston, C. B., from British Central Africa. Proc. Zool. Soc. Lond. 1893, 616-628 (1894).
Hanssens, M. & Snoeks, J. A new species and geographical variation in the Telmatochromis temporalis complex (Teleostei, Cichlidae) from Lake Tanganyika. J. Fish Biol. 63, 593-616 (2003).
Hanssens, M., Snoeks, J. & Verheyen, E. A morphometric revision of the genus Ophthalmotilapia (Teleostei, Cichlidae) from Lake Tanganyika (East Africa). Zool. J. Linn. Soc. 125, 487-512 (1999).
Katongo, C., Seehausen, O. & Snoeks, J. A new species of Pseudocrenilabrus (Perciformes: Cichlidae) from Lake Mweru in the Upper Congo River System. Zootaxa 4237, 181-190 (2017).
Krupp, F. & Schneider, W. The fishes of the Jordan River drainage basin and Azraq Oasis. Fauna Saudi Arabia 10, 347-416 (1989).
Kullander, S. O., Karlsson, M. & Karlsson, M. Lepidiolamprologus kamambae, a new species of cichlid fish (Teleostei: Cichlidae) from Lake Tanganyika. Zootaxa 3492, 30-48 (2012).
Kullander, S. O., Karlsson, M., Karlsson, M. & Norén, M. Chalinochromis cyanophleps, a new species of cichlid fish (Teleostei: Cichlidae) from Lake Tanganyika. Zootaxa 3790, 425-438 (2014).
Kullander, S. O., Norén, M., Karlsson, M. & Karlsson, M. Description of Neolamprologus timidus, new species and review of N. furcifer from Lake Tanganyika (Teleostei: Cichlidae). Ichthyol. Explor. Freshw. 24, 301-328 (2014).
Lippitsch, E. A phyletic study on lacustrine haplochromine fishes (Perciformes, Cichlidae) of East Africa, based on scale and squamation characters. J. Fish Biol. 42, 903-946 (1993).
Louisy, P. Description de Telmatochromis brichardi (Pisces, Cichlidae, Lamprologini), espèce nouvelle du lac Tanganyika. Rev. Franç. Aquariol., Herpétol. 15, 79-85 (1989).
Matthes, H. Un cichlide nouveau du lac Tanganika Julidochromis transcriptus. n. sp. Rev. Zool. Bot. Afr. 60, 126-130 (1959).
Mekkawy, I. A. A. Description of Tilapia ismailiaensis sp. n. (Cichlidae) from Egypt. Bull. Fac. Sci., Assiut Univ., Egypt. 23, 29-43 (1995).
Meyer, A. Phylogenetic relationships and evolutionary processes in East African cichlid fishes. Trends Ecol. Evol. 8, 279-284 (1993).
Murray, A. M. The Eocene cichlids (Perciformes: Labroidei) of Mahenge, Tanzania. Ph.D. thesis, McGill Univ., Montreal, Canada, (2000).
Myers, G. S. Report on the fishes collected by H. C. Raven in Lake Tanganyika in 1920. Proc. US Natl. Mus. 84, 1-15 (1936).
Nakaya, K. & Gashagaza, M. M. Neolamprologus longicaudatus, a new cichlid fish from the Zairean coast of Lake Tanganyika. Japan. J. Ichthyol. 42, 39-43 (1995).
Neumann, D., Stiassny, M. L. J. & Schliewen, U. K. Two new sympatric Sarotherodon species (Pisces: Cichlidae) endemic to Lake Ejagham, Cameroon, west-central Africa, with comments on the Sarotherodon galilaeus species complex. Zootaxa 2765, 1-20 (2011).
Nichols, J. T. A few fishes from the southeast corner of the Congo basin. Am. Mus. Novit. 309, 1-4 (1928).
Nichols, J. T. & LaMonte, F. R. A new Lamprologus from Lake Tanganyika. Am. Mus. Novit. 478, 1-2 (1931).
Oliver, M. K. Systematics of African cichlid fishes: determination of the most primitive taxon, and studies on the haplochromines of Lake Malawi (Teleostei: Cichlidae). Ph.D. thesis, Yale Univ., New Haven, Connecticut, USA, (1984).
Pellegrin, J. & Roux, J. Poissons du Kasaï (Congo belge) du Musée de Bâle. Rev. Suisse Zool. 35, 291-302 (1928).
Poll, M. Les poissons du Stanley-Pool. Ann. Mus. Congo Belge, Tervuren (Belgique), C.—Zool. 4, 1-60 (1939).
Poll, M. Cichlidae nouveaux du lac Tanganika appartenant aux collections du Musée du Congo. Rev. Zool. Bot. Afr. 36, 343-360 (1942).
Poll, M. Descriptions de poissons nouveaux du lac Tanganika, appartenant aux familles des Clariidae et Cichlidae. Rev. Zool. Bot. Afr. 37, 305-318 (1943).
Poll, M. Descriptions de Cichlidae nouveaux recueillis par la mission hydrobiologique belge au lac Tanganika (1946-1947). Bull. Mus. R. Hist. Nat. Belgique 24, 1-31 (1948).
Poll, M. Poissons recueillis au Katanga par H. J. Bredo. Bull. Mus. R. Hist. Nat. Belgique 24, 1-24 (1948).
Poll, M. Deuxième série de Cichlidae nouveaux recueillis par la mission hydrobiologique belge au lac Tanganika (1946-1947). Bull. Inst. R. Sci. Nat. Belgique 25, 1-55 (1949).
Poll, M. Troisième série de Cichlidae nouveaux recueillis par la mission hydrobiologique belge au lac Tanganika (1946-1947). Bull. Inst. R. Sci. Nat. Belgique 27, 1-11 (1951).
Poll, M. Quatrième série de Cichlidae nouveaux recueillis par la mission hydrobiologique belge au lac Tanganika (1946-1947). Bull. Inst. R. Sci. Nat. Belgique 28, 1-20 (1952).
Poll, M. Poissons Cichlidae. Résultats scientifiques. Exploration hydrobiologique du lac Tanganika (1946-1947) Bull. Inst. R. Sci. Nat. Belgique 3, 1-619 (1956).
Poll, M. Contribution à la faune ichthyologique du lac Tanganika, d'après les récoltes de P. Brichard. Rev. Zool. Afr. 88, 99-110 (1974).
Poll, M. Contribution à la connaissance du genre Lamprologus SCHTH. Description de quatre espèces nouvelles, réhabilitation de Lamprologus mondabu et synopsis remanié des espèces du lac Tanganika. Bull. Cl. Sci, Acad. R. Belgique, Sér. 5 64, 725-758 (1978).
Poll, M. Contribution à la faune ichthyologique du lac Tanganika. Révision du genre Limnochromis Regan, 1920. Description de trois genres nouveaux et d'une espèce nouvelle: Cyprichromis brieni. Ann. Soc. R. Zool. Belgique 111, 163-179 (1981).
Poll, M. Description de Xenotilapia flavipinnis sp.n. du lac Tanganika (Pisces, Cichlidae). Rev. Zool. Afr. 99, 105-109 (1985).
Poll, M. Classification des Cichlidae du lac Tanganika. Tribus, genres et espèces. Acad. R. Belgique, Mém. Cl. Sci. 45, 1-163 (1986).
Poll, M. & Stewart, D. Un nouveau Lamprologus du sud du Lac Tanganika (Zambia) (Pisces, Cichlidae). Rev. Zool. Afr. 91, 1047-1056 (1977).
Poll, M. & Stewart, D. J. A new cichlid fish of the genus Xenotilapia from Lake Tanganyika, Zambia (Pisces, Cichlidae). Rev. Zool. Afr. 89, 919-924 (1975).
Poll, M. & Thys van den Audenaerde, D. Deux Cichlidae nouveaux du Sud du Bassin du Congo. Rev. Zool. Bot. Afr. 72, 322-333 (1965).
Poll, M. & Thys van den Audenaerde, D. F. E. Existence dans la forêt équatoriale congolaise d'une nouvelle sous-espèce de Tilapia (Pisces, Cichlidae) caractérisée par une gibbosité frontale, Tilapia tholloni congica subsp. nov. Rev. Zool. Bot. Afr. 62, 329-339 (1960).
Roberts, T. R. Gobiocichla ethelwynnae, a new species of goby-like cichlid fish from rapids in the Cross River, Cameroon. Proc. Koninklijke Nederlandse Akad. Wetenschappen, Ser. C, Biol. Med. Sci. 85, 575-587 (1982).
Roberts, T. R. & Stewart, D. J. An ecological and systematic survey of fishes in the rapids of the Lower Zaïre or Congo River. Bull. Mus. Comp. Zool. 147, 239-317 (1976).
Schelly, R., Stiassny, M. L. J. & Seegers, L. Neolamprologus devosi sp. n., a new riverine lamprologine cichlid (Teleostei, Cichlidae) from the lower Malagarasi River, Tanzania. Zootaxa 373, 1-11 (2003).
Schelly, R., Takahashi, T., Bills, R. & Hori, M. The first case of aggressive mimicry among lamprologines in a new species of Lepidiolamprologus (Perciformes: Cichlidae) from Lake Tanganyika. Zootaxa 1638, 39-49 (2007).
Schelly, R. C. & Stiassny, M. L. J. Revision of the Congo River Lamprologus Schilthuis, 1891 (Teleostei: Cichlidae), with descriptions of two new species. Am. Mus. Novit. 3451, 1-40 (2004).
Schilthuis, L. On a collection of fishes from the Congo; with description of some new species. Tijdschr. Ned. Dierkd. Ver. 3, 83-92 (1891).
Schliewen, U. K. & Stiassny, M. L. J. Etia nguti, a new genus and species of cichlid fish from the River Mamfue, Upper Cross River basin in Cameroon, West-Central Africa. Ichthyol. Explor. Freshw. 14, 61-71 (2003).
Seegers, L. Bemerkungen zur Gattung Pseudocrenilabrus. Teil 2: Pseudocrenilabrus multicolor victoriae nov. subsp. DATZ 43, 99-103 (1990).
Seegers, L. The fishes of the Lake Rukwa drainage. Ann. Mus. Roy. Afr. Centr., Tervuren, Belgique, Sci. Zool. 278, 1-407 (1996).
Seegers, L. & Tichy, H. The Oreochromis alcalicus flock (Teleostei: Cichlidae) from lakes Natron and Magadi, Tanzania and Kenya, with descriptions of two new species. Ichthyol. Explor. Freshw. 10, 97-146 (1999).
Skelton, P. A complete guide to freshwater fishes of southern Africa. (Struik Publishers, Cape Town, South Africa, 2001).
Staeck, W. A new cichlid fish from Lake Tanganyika: Julidochromis dickfeldi sp. n. (Pisces, Cichlidae). Rev. Zool. Afr. 89, 981-986 (1975).
Staeck, W. Lamprologus buescheri n. sp. from the Zambian part of Lake Tanganyika (Pisces: Cichlidae). Senck. Biol. 63, 325-328 (1983).
Staeck, W. & Seegers, L. Neolamprologus cylindricus spec. nov. Beschreibung eines neuen Tanganjikacichliden aus dem südlichen Tansania und dem östlichen Sambia. DATZ 39, 448-451 (1986).
Steindachner, F. Bericht über einige neue Fischarten aus dem Tanganyikasee. Anz. Kais. Akad. Wiss. Wien, Math.-Nat. Kl. 46, 399-404 (1909).
Steinitz, H. & Ben-Tuvia, A. The cichlid fishes of the genus Tristramella Trewavas. Ann. Mag. Nat. Hist., Ser. 13 3, 161-175 (1960).
Stiassny, M. L. J., De Marchi, G. & Lamboj, A. A new species of Danakilia (Teleostei, Cichlidae) from Lake Abaeded in the Danakil Depression of Eritrea (East Africa). Zootaxa 2690, 43-52 (2010).
Stiassny, M. L. J., Lamboj, A., De Weirdt, D. & Teugels, G. G. in The fresh and brackish water fishes of Lower Guinea, West-Central Africa Vol. 2. Coll. Faune et Flore tropicales 42 (eds M. L. J. Stiassny, G. G. Teugels, & C. D. Hopkins) 269-403 (IRD Editions and Mus. Natl. Hist. Nat., Paris, France and Mus. Roy. Afr. Centr., Tervuren, Belgium 2007).
Stiassny, M. L. J., Schliewen, U. K. & Dominey, W. J. A new species flock of cichlid fishes from Lake Bermin, Cameroon with a description of eight new species of Tilapia (Labroidei: Cichlidae). Ichthyol. Explor. Freshw. 3, 311-346 (1992).
Takahashi, T. Systematics of the tribe Trematocarini (Perciformes: Cichlidae) from Lake Tanganyika, Africa. Ichthyol. Res. 49, 253-259 (2002).
Takahashi, T. Comparative osteology of the infraorbitals in cichlid fishes (Osteichthyes: Teleostei: Perciformes) from Lake Tanganyika. Spec. Div. 8, 1-26 (2003).
Takahashi, T. Phylogenetic analysis of Cyprichromini (Perciformes: Cichlidae) endemic to Lake Tanganyika and validation of the genus Paracyprichromis. Ichthyol. Res. 51, 1-4 (2004).
Takahashi, T. & Hori, M. Description of a new Lake Tanganyikan cichlid fish of the genus Cyprichromis (Perciformes: Cichlidae) with a note on sexual dimorphism. J. Fish Biol. 68, 174-192 (2006).
Takahashi, T., Hori, M. & Nakaya, K. New species of Cyprichromis (Perciformes: Cichlidae) from Lake Tanganyika, Africa. Copeia 2002, 1029-1036 (2002).
Takahashi, T. & Nakaya, K. A taxonomic review of Xenotilapia sima and X. boulengeri (Cichlidae; Perciformes) from Lake Tanganyika. Ichthyol. Res. 44, 335-346 (1997).
Takahashi, T. & Nakaya, K. Callochromis stappersii (Boulenger, 1914) from Lake Tanganyika, a junior synonym of C. pleurospilus (Boulenger, 1906) (Perciformes, Cichlidae). Ichthyol. Res. 45, 413-418 (1998).
Takahashi, T., Yanagisawa, Y. & Nakaya, K. Microdontochromis rotundiventralis, a new cichlid fish (Perciformes: Cichlidae) from Lake Tanganyika. Ichthyol. Res. 44, 109-117 (1997).
Teugels, G. G. & Thys van den Audenaerde, D. F. E. in The fresh and brackish water fishes of West Africa. Vol. 2. Coll. Faune tropicale 28 (eds C. Lévêque, D. Paugy, & G. G. Teugels) 714-776 (Mus. Roy. Afr. Centr., Tervuren, Belgium and Editions de l’ORSTOM, Paris, France, 1992).
Thys van den Audenaerde, D. F. E. Les Tilapia (Pisces, Cichlidae) du Sud‐Cameroun et du Gabon. Étude systématique. Ann. Mus. Roy. Afr. Centr., Tervuren, Belgique, Sci. Zool. 153, 1-98 (1966).
Thys van den Audenaerde, D. F. E. Description de Tilapia walteri sp. nov. (Pisces, Cichlidae), de la rivière Cavally (Afrique Occidentale). Rev. Zool. Bot. Afr. 78, 374-379 (1968).
Thys van den Audenaerde, D. F. E. Description of a new Tilapia (Pisces, Cichlidae) from St. Paul River, Liberia. Rev. Zool. Bot. Afr. 81, 133-140 (1970).
Tougas, S. & Stiassny, M. L. J. Lamprologus markerti, a new lamprologine cichlid (Teleostei: Cichlidae) endemic to the lower Congo River in the Democratic Republic of Congo, west-central Africa. Zootaxa 3852, 391-400 (2014).
Trewavas, E. Dr. Karl Jordan's expedition to South-West Africa and Angola: the fresh-water fishes. Novit. Zool. 40, 63-74 (1936).
Trewavas, E. XLIV.—The cichlid fishes of Syria and Palestine. Ann. Mag. Nat. Hist., Ser. 11 9, 526-536 (1942).
Trewavas, E. Fishes of the crater lakes of the Northwestern Cameroons. Bonn. Zool. Beitr. 13, 146-192 (1962).
Trewavas, E. Tilapiine fishes of the genera Sarotherodon, Oreochromis and Danakilia. (Br. Mus. (Nat. Hist.), Lond., 1983).
Trewavas, E., Green, J. & Corbet, S. A. Ecological studies on crater lakes in West Cameroon. Fishes of Barombi Mbo. J. Zool., Lond. 167, 41-95 (1972).
Trewavas, E. & Poll, M. Three new species and two new subspecies of the genus Lamprologus, cichlid fishes of Lake Tanganyika. Bull. Inst. R. Sci. Nat. Belgique 28, 1-16 (1952).
Trewavas, E. & Stewart, D. J. A new species of Tilapia (Pisces, Cichlidae) in the Zambian Zaïre system. Bull. Br. Mus. (Nat. Hist.), Zool. 28, 191-197 (1975).
Van Couvering, J. A. H. Palaeontology and comparative osteology of some African cichlid fishes. Ph.D. thesis, Univ. of Cambridge, Cambridge, (1972).
Verburg, P. & Bills, R. Two new cichild species Neolamprologus (Teleostei: Cichlidae) from Lake Tanganyika, East Africa. Zootaxa 1612, 25-44 (2007).
Weber, M. Beiträge zur Kenntniss der Fauna von Süd-Afrika. Ergebnisse einer Reise von Prof. Max Weber im Jahre 1894. I. Zur Kenntniss der Süsswasser-Fauna von Süd-Afrika. Zool. Jahrb., Abt. Syst., Geogr. Biol. Tiere (Jena) 10, 135-155 (1897).

## Sheet: Table S7
Table S7. Literature used to assemble additional morphological information for the Oreochromini (data depicted in Figure 11).
Allen, G. R. & Coates, D. An ichthyological survey of the Sepik River, Papua New Guinea. Rec. West. Aust. Mus. Suppl. 34, 31-116 (1990).
Cichocki, F. P. Cladistic history of cichlid fishes and reproductive strategies of the American genera Acarichthys, Biotodoma and Geophagus. (Volumes I and II). Ph.D. thesis, Univ. of Michigan, Ann Arbor, Michigan, USA, (1976).
Coad, B. W. A new genus and species of cichlid endemic to southern Iran. Copeia 1982, 28-37 (1982).
Daneshvar, E., Keivany, Y. & Paknehad, E. Comparative biometry of the Iranian cichlid, Iranocichla hormuzensis, in different seasons and sexes. Res. Zool. 3, 56-61 (2013).
Dunz, A. R. & Schliewen, U. K. Molecular phylogeny and revised classification of the haplotilapiine cichlid fishes formerly referred to as “Tilapia”. Mol. Phylogenet. Evol. 68, 64-80 (2013).
Esmaeili, H. R., Sayyadzadeh, G. & Seehausen, O. Iranocichla persa, a new cichlid species from southern Iran (Teleostei, Cichlidae). ZooKeys 636, 141-161 (2016).
Günther, A. Second report on the reptiles, batrachians, and fishes transmitted by Mr. H. H. Johnston, C. B., from British Central Africa. Proc. Zool. Soc. Lond. 1893, 616-628 (1894).
Krupp, F. & Schneider, W. The fishes of the Jordan River drainage basin and Azraq Oasis. Fauna Saudi Arabia 10, 347-416 (1989).
Mekkawy, I. A. A. Description of Tilapia ismailiaensis sp. n. (Cichlidae) from Egypt. Bull. Fac. Sci., Assiut Univ., Egypt. 23, 29-43 (1995).
Murray, A. M. The Eocene cichlids (Perciformes: Labroidei) of Mahenge, Tanzania. Ph.D. thesis, McGill Univ., Montreal, Canada, (2000).
Neumann, D., Stiassny, M. L. J. & Schliewen, U. K. Two new sympatric Sarotherodon species (Pisces: Cichlidae) endemic to Lake Ejagham, Cameroon, west-central Africa, with comments on the Sarotherodon galilaeus species complex. Zootaxa 2765, 1-20 (2011).
Poll, M. Poissons recueillis au Katanga par H. J. Bredo. Bull. Mus. R. Hist. Nat. Belgique 24, 1-24 (1948).
Seegers, L. The fishes of the Lake Rukwa drainage. Ann. Mus. Roy. Afr. Centr., Tervuren, Belgique, Sci. Zool. 278, 1-407 (1996).
Seegers, L. & Tichy, H. The Oreochromis alcalicus flock (Teleostei: Cichlidae) from lakes Natron and Magadi, Tanzania and Kenya, with descriptions of two new species. Ichthyol. Explor. Freshw. 10, 97-146 (1999).
Steinitz, H. & Ben-Tuvia, A. The cichlid fishes of the genus Tristramella Trewavas. Ann. Mag. Nat. Hist., Ser. 13 3, 161-175 (1960).
Stiassny, M. L. J., De Marchi, G. & Lamboj, A. A new species of Danakilia (Teleostei, Cichlidae) from Lake Abaeded in the Danakil Depression of Eritrea (East Africa). Zootaxa 2690, 43-52 (2010).
Stiassny, M. L. J., Lamboj, A., De Weirdt, D. & Teugels, G. G. in The fresh and brackish water fishes of Lower Guinea, West-Central Africa Vol. 2. Coll. Faune et Flore tropicales 42 (eds M. L. J. Stiassny, G. G. Teugels, & C. D. Hopkins) 269-403 (IRD Editions and Mus. Natl. Hist. Nat., Paris, France and Mus. Roy. Afr. Centr., Tervuren, Belgium 2007).
Teugels, G. G. & Thys van den Audenaerde, D. F. E. in The fresh and brackish water fishes of West Africa. Vol. 2. Coll. Faune tropicale 28 (eds C. Lévêque, D. Paugy, & G. G. Teugels) 714-776 (Mus. Roy. Afr. Centr., Tervuren, Belgium and Editions de l’ORSTOM, Paris, France, 1992).
Trewavas, E. XLIV.—The cichlid fishes of Syria and Palestine. Ann. Mag. Nat. Hist., Ser. 11 9, 526-536 (1942).
Trewavas, E. Fishes of the crater lakes of the Northwestern Cameroons. Bonn. Zool. Beitr. 13, 146-192 (1962).
Trewavas, E. Tilapiine fishes of the genera Sarotherodon, Oreochromis and Danakilia. (Br. Mus. (Nat. Hist.), Lond., 1983).
Trewavas, E., Green, J. & Corbet, S. A. Ecological studies on crater lakes in West Cameroon. Fishes of Barombi Mbo. J. Zool., Lond. 167, 41-95 (1972).

## Sheet: Table S8
Table S8. Literature used to assign a given species for which morphological information has been assembled to one of the recognised tribes (data depicted in Figure 9).
Aibara, M., Takahashi, T. & Nakaya, K. Neolamprologus cancellatus, a new cichlid fish from Lake Tanganyika, Africa. Ichthyol. Res. 52, 354-359 (2005).
Burgess, W. E. Julidochromis marksmithi, a new species of Julidochromis from the Tanzanian coast of Lake Tanganyika. Tanganika Mag. 15, 40-49 (2014).
Dunz, A. R. & Schliewen, U. K. Molecular phylogeny and revised classification of the haplotilapiine cichlid fishes formerly referred to as “Tilapia”. Mol. Phylogenet. Evol. 68, 64-80 (2013).
Dunz, A. R., Vreven, E. & Schliewen, U. K. Congolapia, a new cichlid genus from the central Congo basin (Perciformes: Cichlidae). Ichthyol. Explor. Freshw. 23, 155-179 (2012).
Esmaeili, H. R., Sayyadzadeh, G. & Seehausen, O. Iranocichla persa, a new cichlid species from southern Iran (Teleostei, Cichlidae). ZooKeys 636, 141-161 (2016).
Hanssens, M. & Snoeks, J. A new species and geographical variation in the Telmatochromis temporalis complex (Teleostei, Cichlidae) from Lake Tanganyika. J. Fish Biol. 63, 593-616 (2003).
Katongo, C., Seehausen, O. & Snoeks, J. A new species of Pseudocrenilabrus (Perciformes: Cichlidae) from Lake Mweru in the Upper Congo River System. Zootaxa 4237, 181-190 (2017).
Krupp, F. & Schneider, W. The fishes of the Jordan River drainage basin and Azraq Oasis. Fauna Saudi Arabia 10, 347-416 (1989).
Kullander, S. O., Karlsson, M. & Karlsson, M. Lepidiolamprologus kamambae, a new species of cichlid fish (Teleostei: Cichlidae) from Lake Tanganyika. Zootaxa 3492, 30-48 (2012).
Kullander, S. O., Karlsson, M., Karlsson, M. & Norén, M. Chalinochromis cyanophleps, a new species of cichlid fish (Teleostei: Cichlidae) from Lake Tanganyika. Zootaxa 3790, 425-438 (2014).
Kullander, S. O., Norén, M., Karlsson, M. & Karlsson, M. Description of Neolamprologus timidus, new species and review of N. furcifer from Lake Tanganyika (Teleostei: Cichlidae). Ichthyol. Explor. Freshw. 24, 301-328 (2014).
Neumann, D., Stiassny, M. L. J. & Schliewen, U. K. Two new sympatric Sarotherodon species (Pisces: Cichlidae) endemic to Lake Ejagham, Cameroon, west-central Africa, with comments on the Sarotherodon galilaeus species complex. Zootaxa 2765, 1-20 (2011).
Poll, M. Classification des Cichlidae du lac Tanganika. Tribus, genres et espèces. Acad. R. Belgique, Mém. Cl. Sci. 45, 1-163 (1986).
Roberts, T. R. & Stewart, D. J. An ecological and systematic survey of fishes in the rapids of the Lower Zaïre or Congo River. Bull. Mus. Comp. Zool. 147, 239-317 (1976).
Schelly, R., Stiassny, M. L. J. & Seegers, L. Neolamprologus devosi sp. n., a new riverine lamprologine cichlid (Teleostei, Cichlidae) from the lower Malagarasi River, Tanzania. Zootaxa 373, 1-11 (2003).
Schelly, R. C. & Stiassny, M. L. J. Revision of the Congo River Lamprologus Schilthuis, 1891 (Teleostei: Cichlidae), with descriptions of two new species. Am. Mus. Novit. 3451, 1-40 (2004).
Schwarzer, J., Misof, B., Tautz, D. & Schliewen, U. K. The root of the East African cichlid radiations. BMC Evol. Biol. 9, 186 (2009).
Seegers, L. The fishes collected by G. A. Fischer in East Africa in 1883 and 1885/86. Zoosystematics Evol. 84, 149-195 (2008).
Stiassny, M. L. J., De Marchi, G. & Lamboj, A. A new species of Danakilia (Teleostei, Cichlidae) from Lake Abaeded in the Danakil Depression of Eritrea (East Africa). Zootaxa 2690, 43-52 (2010).
Sturmbauer, C., Salzburger, W., Duftner, N., Schelly, R. & Koblmüller, S. Evolutionary history of the Lake Tanganyika cichlid tribe Lamprologini (Teleostei: Perciformes) derived from mitochondrial and nuclear DNA data. Mol. Phylogenet. Evol. 57, 266-284 (2010).
Takahashi, T. Systematics of the tribe Trematocarini (Perciformes: Cichlidae) from Lake Tanganyika, Africa. Ichthyol. Res. 49, 253-259 (2002).
Takahashi, T. Systematics of Xenotilapia Boulenger, 1899 (Perciformes: Cichlidae) from Lake Tanganyika, Africa. Ichthyol. Res. 50, 36-47 (2003).
Takahashi, T. Morphological and genetic distinctness of rock and shell‐bed dwelling Telmatochromis (Teleostei, Cichlidae) in the south of Lake Tanganyika suggest the existence of two species. J. Fish Biol. 65, 419-435 (2004).
Takahashi, T. Phylogenetic analysis of Cyprichromini (Perciformes: Cichlidae) endemic to Lake Tanganyika and validation of the genus Paracyprichromis. Ichthyol. Res. 51, 1-4 (2004).
Takahashi, T. & Hori, M. Description of a new Lake Tanganyikan cichlid fish of the genus Cyprichromis (Perciformes: Cichlidae) with a note on sexual dimorphism. J. Fish Biol. 68, 174-192 (2006).
Tougas, S. & Stiassny, M. L. J. Lamprologus markerti, a new lamprologine cichlid (Teleostei: Cichlidae) endemic to the lower Congo River in the Democratic Republic of Congo, west-central Africa. Zootaxa 3852, 391-400 (2014).
Weiss, J. D., Cotterill, F. P. D. & Schliewen, U. K. Lake Tanganyika—a 'melting pot' of ancient and young cichlid lineages (Teleostei: Cichlidae)? PLoS ONE 10, e0125043 (2015).

## Sheet: Table S9
Table S9. Meristic data for non-EAR haplotilapiines on the basis of our X-rayed dataset (see Table S1). Data for EAR tribes from Altner et al. (2017). For institutional abbreviations see Table S1.
	Inventory number	Species	Tribes	Dorsal fin spines	Dorsal rays	Anal fin spines	Anal rays	Abdominal vertebrae	Caudal vertebrae (including urostyle)	Total vertebrae (including urostyle)	Vertebra associated with the pterygiophore of the last dorsal fin spine	Supraneurals
non-EAR	ZSM 029430_1	Etia nguti	Etiini	15	10	3	8	14	12	26	14	2
non-EAR	ZSM 029430_5	Etia nguti	Etiini	15	10	3	8	14	12	26	14	2
non-EAR	ZSM 029431_1	Etia nguti	Etiini	15	10	3	8	14	12	26	14	2
non-EAR	ZSM 029431_2	Etia nguti	Etiini	15	10	3	8	14	12	26	14	2
non-EAR	ZSM 036648	Etia nguti	Etiini	15	10	3	8	14	12	26	14	2
non-EAR	ZSM 039623_1	Etia nguti	Etiini	15	10	3	8	14	12	26	14	2
non-EAR	ZSM 039623_2	Etia nguti	Etiini	15	10	3	8	14	12	26	14	2
non-EAR	ZSM 039623_3	Etia nguti	Etiini	15	10	3	8	14	12	26	14	2
non-EAR	ZSM 023558_1	Alcolapia alcalica	Oreochromini	13	11	3	9	14	14	28	13	1
non-EAR	ZSM 023559	Alcolapia alcalica	Oreochromini	13	11	3	9	13	14	27	13	1
non-EAR	ZSM 041072_1	Alcolapia alcalica	Oreochromini	13	11	3	10	14	13	27	13	1
non-EAR	ZSM 041072_2	Alcolapia alcalica	Oreochromini	15	11	3	10	14	14	28	15	1
non-EAR	ZSM 041072_3	Alcolapia alcalica	Oreochromini	12	11	3	10	13	14	27	13	1
non-EAR	ZSM 041072_5	Alcolapia alcalica	Oreochromini	13	11	3	11	13	15	28	12	1
non-EAR	ZSM 025618_1	Alcolapia grahami	Oreochromini	11	13	3	10	13	15	28	11	1
non-EAR	ZSM 025618_2	Alcolapia grahami	Oreochromini	12	14	3	11	14	14	28	12	1
non-EAR	ZSM 025618_3	Alcolapia grahami	Oreochromini	13	13	3	9	14	14	28	13	1
non-EAR	ZSM 025618_4	Alcolapia grahami	Oreochromini	12	13	3	10	13	15	28	12	1
non-EAR	ZSM 040987	Alcolapia latilabris	Oreochromini	13	13	3	11	14	15	29	13	1
non-EAR	AMNH 248881_1	Danakilia dinicolai	Oreochromini	14	10	3	7	14	13	27	13	1
non-EAR	AMNH 248881_2	Danakilia dinicolai	Oreochromini	14	10	3	8	13	14	27	13	1
non-EAR	AMNH 248881_3	Danakilia dinicolai	Oreochromini	14	10	3	8	14	13	27	13	1
non-EAR	AMNH 248881_4	Danakilia dinicolai	Oreochromini	14	9	3	7	13	13	26	13	1
non-EAR	AMNH 248881_5	Danakilia dinicolai	Oreochromini	14	10	3	8	14	13	27	13	1
non-EAR	AMNH 251633_1	Danakilia dinicolai	Oreochromini	13	10	3	7	14	13	27	13	1
non-EAR	AMNH 251633_2	Danakilia dinicolai	Oreochromini	14	10	3	8	14	13	27	13	1
non-EAR	AMNH 251633_3	Danakilia dinicolai	Oreochromini	14	10	3	8	14	13	27	13	1
non-EAR	MRAC-164730-732_(4)	Danakilia franchettii	Oreochromini	14	10	3	7	14	13	27	13	1
non-EAR	MRAC-164730-732_(8)	Danakilia franchettii	Oreochromini	14	10	3	8	14	13	27	13	1
non-EAR	MRAC-164730-732_(720)	Danakilia franchettii	Oreochromini	14	10	3	7	14	13	27	13	1
non-EAR	SBF 030311_(1)	Iranocichla hormuzensis	Oreochromini	15	11	3	7	15	14	29	14	1
non-EAR	SBF 030311_(2)	Iranocichla hormuzensis	Oreochromini	16	10	3	8	16	13	29	15	1
non-EAR	SBF 030313	Iranocichla hormuzensis	Oreochromini	15	10	3	8	15	12	27	13	1
non-EAR	SMF 30316_1	Iranocichla hormuzensis	Oreochromini	15	10	3	7	16	13	29	14	1
non-EAR	SMF 30316_2	Iranocichla hormuzensis	Oreochromini	16	10	3	7	16	14	30	15	1
non-EAR	ZSM 029842_1	Konia dikume	Oreochromini	15	11	3	10	14	15	29	14	1
non-EAR	ZSM 029842_2	Konia dikume	Oreochromini	15	11	3	10	14	15	29	14	1
non-EAR	ZSM 029842_(3)	Konia dikume	Oreochromini	15	11	3	10	14	15	29	14	1
non-EAR	ZSM 029832_1	Konia eisentrauti	Oreochromini	15	10	3	8	14	15	29	14	1
non-EAR	ZSM 029832_2	Konia eisentrauti	Oreochromini	15	11	3	8	15	15	30	14	1
non-EAR	ZSM 029834_(1)	Konia eisentrauti	Oreochromini	15	11	3	8	15	14	29	14	1
non-EAR	ZSM 029834_(2)	Konia eisentrauti	Oreochromini	15	11	3	8	15	14	29	14	1
non-EAR	ZSM 029834_(3)	Konia eisentrauti	Oreochromini	15	10	3	8	15	14	29	14	1
non-EAR	ZSM 029834_(4)	Konia eisentrauti	Oreochromini	15	11	3	9	15	14	29	15	1
non-EAR	ZSM 029844_(1)	Myaka myaka	Oreochromini	15	11	3	9	14	14	28	14	1
non-EAR	ZSM 029844_(2)	Myaka myaka	Oreochromini	15	11	3	9	14	15	29	14	1
non-EAR	ZSM 029844_(3)	Myaka myaka	Oreochromini	14	12	3	10	14	15	29	13	1
non-EAR	ZSM 029844_(4)	Myaka myaka	Oreochromini	14	12	3	10	14	15	29	13	1
non-EAR	ZSM 029845_1	Myaka myaka	Oreochromini	14	12	3	9	14	14	28	13	1
non-EAR	ZSM 029845_6	Myaka myaka	Oreochromini	14	12	3	10	14	15	29	13	1
non-EAR	ZSM 023553_(1)	Oreochromis amphimelas	Oreochromini	15	10	3	10	15	15	30	15	1
non-EAR	ZSM 040956_1	Oreochromis amphimelas	Oreochromini	13	11	3	9	15	17	32	14	1
non-EAR	ZSM 040956_2	Oreochromis amphimelas	Oreochromini	13	11	3	9	14	15	29	11	1
non-EAR	ZSM 043464_(1)	Oreochromis amphimelas	Oreochromini	14	11	3	10	15	16	31	14	1
non-EAR	ZSM 043464_(2)	Oreochromis amphimelas	Oreochromini	13	11	3	8	15	14	29	14	1
non-EAR	ZSM 028192_1	Oreochromis angolensis	Oreochromini	15	13	3	10	15	13	28	14	1
non-EAR	ZSM 028192_2	Oreochromis angolensis	Oreochromini	15	13	3	11	15	13	28	14	1
non-EAR	ZSM 028192_4a	Oreochromis angolensis	Oreochromini	15	12	3	9	15	14	29	14	1
non-EAR	ZSM 028192_4b	Oreochromis angolensis	Oreochromini	16	12	3	9	16	14	30	15	1
non-EAR	NMW 32874	Oreochromis aureus	Oreochromini	15	12	3	10	15	14	29	14	1
non-EAR	ZSM 026747_1	Oreochromis aureus	Oreochromini	16	12	3	9	16	14	30	15	1
non-EAR	ZSM 026747_2	Oreochromis aureus	Oreochromini	16	13	3	9	16	13	29	15	1
non-EAR	ZSM 026748_1	Oreochromis aureus	Oreochromini	16	13	3	9	16	14	30	15	1
non-EAR	ZSM 026748_2	Oreochromis aureus	Oreochromini	15	11	3	8	15	13	28	14	1
non-EAR	ZSM 026748_3	Oreochromis aureus	Oreochromini	16	11	3	8	15	13	28	14	1
non-EAR	ZSM 043227	Oreochromis aureus	Oreochromini	16	14	3	11	17	14	31	15	1
non-EAR	ZSM 041467_1	Oreochromis chungruruensis	Oreochromini	15	11	3	10	15	15	30	15	1
non-EAR	ZSM 041467_2	Oreochromis chungruruensis	Oreochromini	15	11	3	8	15	16	31	15	1
non-EAR	ZSM 041467_3	Oreochromis chungruruensis	Oreochromini	15	11	3	9	16	15	31	15	1
non-EAR	ZSM 041467_4	Oreochromis chungruruensis	Oreochromini	16	10	3	8	15	17	32	16	1
non-EAR	ZSM 023867	Oreochromis esculentus	Oreochromini	16	12	3	10	17	13	30	15	1
non-EAR	BMNH 1952.2.26.53-72_1	Oreochromis hunteri	Oreochromini	17	12	3	11	16	17	33	16	1
non-EAR	BMNH 1952.2.26.53-72_2	Oreochromis hunteri	Oreochromini	17	12	4	11	16	16	32	16	1
non-EAR	BMNH 1952.2.26.53-72_3	Oreochromis hunteri	Oreochromini	17	13	3	12	16	17	33	16	1
non-EAR	BMNH 1952.2.26.53-72_4	Oreochromis hunteri	Oreochromini	17	12	3	11	16	17	33	16	1
non-EAR	BMNH 1952.2.26.53-72_5	Oreochromis hunteri	Oreochromini	17	12	4	12	16	17	33	16	1
non-EAR	BMNH 1952.2.26.53-72_10	Oreochromis hunteri	Oreochromini	17	13	3	11	16	17	33	16	1
non-EAR	ZSM 041464	Oreochromis jipe	Oreochromini	18	12	4	11	17	16	33	17	1
non-EAR	ZSM 038604_(DRC-2008+0025)	Oreochromis lepidurus	Oreochromini	15	11	3	7	14	14	28	14	1
non-EAR	ZSM 038604_(DRC-2008+0026)	Oreochromis lepidurus	Oreochromini	15	11	3	7	14	14	28	14	1
non-EAR	ZSM 038604_(DRC-2008+0027)	Oreochromis lepidurus	Oreochromini	16	10	3	7	14	14	28	15	1
non-EAR	ZSM 038604_(DRC-2008+0028)	Oreochromis lepidurus	Oreochromini	15	10	3	7	14	14	28	14	1
non-EAR	ZSM 023753_1	Oreochromis leucostictus	Oreochromini	16	12	3	9	15	13	28	15	1
non-EAR	ZSM 023753_2	Oreochromis leucostictus	Oreochromini	16	11	3	9	14	14	28	15	1
non-EAR	ZSM 023753_3	Oreochromis leucostictus	Oreochromini	16	12	3	10	15	13	28	15	1
non-EAR	ZSM 023753_4	Oreochromis leucostictus	Oreochromini	16	12	3	9	15	13	28	15	1
non-EAR	ZSM 041018	Oreochromis leucostictus	Oreochromini	17	11	3	10	15	13	28	16	1
non-EAR	ZSM 023555	Oreochromis macrochir	Oreochromini	16	12	3	10	16	13	29	15	1
non-EAR	ZSM 042005	Oreochromis macrochir	Oreochromini	16	13	3	10	16	13	29	15	1
non-EAR	ZSM 023022_1	Oreochromis mossambicus	Oreochromini	16	12	3	10	15	14	29	15	1
non-EAR	ZSM 023022_2	Oreochromis mossambicus	Oreochromini	15	12	3	10	14	15	29	14	1
non-EAR	ZSM 041407	Oreochromis mossambicus	Oreochromini	15	12	3	10	15	14	29	14	1
non-EAR	ZSM 022759_1	Oreochromis niloticus	Oreochromini	18	12	3	10	17	15	32	17	1
non-EAR	ZSM 022759_2	Oreochromis niloticus	Oreochromini	17	13	3	9	17	14	31	16	1
non-EAR	ZSM 022759_3	Oreochromis niloticus	Oreochromini	18	12	3	9	17	14	31	17	1
non-EAR	ZSM 035125	Oreochromis niloticus	Oreochromini	18	12	3	10	17	14	31	17	1
non-EAR	ZSM 035135	Oreochromis niloticus	Oreochromini	17	14	3	10	17	15	32	16	1
non-EAR	ZSM 038214	Oreochromis salinicola	Oreochromini	17	11	3	9	16	15	31	16	1
non-EAR	ZSM 038232_1	Oreochromis salinicola	Oreochromini	17	11	3	9	16	14	30	16	1
non-EAR	ZSM 038232_2	Oreochromis salinicola	Oreochromini	17	10	3	9	16	14	30	16	1
non-EAR	ZSM 038232_3	Oreochromis salinicola	Oreochromini	17	11	3	9	16	14	30	16	1
non-EAR	ZSM 038232_4	Oreochromis salinicola	Oreochromini	17	11	3	9	15	15	30	16	1
non-EAR	ZSM 043124_(P-AA-0930)	Oreochromis schwebischi	Oreochromini	14	13	3	10	15	12	27	13	1
non-EAR	ZSM 043124_(P-AA-0931)	Oreochromis schwebischi	Oreochromini	14	12	3	10	14	13	27	13	1
non-EAR	ZSM 023420	Oreochromis spilurus	Oreochromini	17	11	4	10	15	15	30	16	1
non-EAR	ZSM 024613_1	Oreochromis spilurus	Oreochromini	16	11	3	9	15	14	29	15	1
non-EAR	ZSM 024613_2	Oreochromis spilurus	Oreochromini	16	12	3	10	15	14	29	15	1
non-EAR	ZSM 024613_3	Oreochromis spilurus	Oreochromini	16	11	3	10	15	14	29	15	1
non-EAR	ZSM 024613_4	Oreochromis spilurus	Oreochromini	16	11	3	9	15	14	29	15	1
non-EAR	ZSM 023755_1	Oreochromis squamipinnis	Oreochromini	16	11	3	8	16	15	31	16	1
non-EAR	ZSM 023755_2	Oreochromis squamipinnis	Oreochromini	16	10	3	9	16	15	31	16	1
non-EAR	ZSM 023755_3	Oreochromis squamipinnis	Oreochromini	16	11	3	8	16	15	31	16	1
non-EAR	ZSM 023755_4	Oreochromis squamipinnis	Oreochromini	16	10	3	8	16	15	31	16	1
non-EAR	ZSM 040794	Oreochromis tanganicae	Oreochromini	17	13	3	10	17	15	32	16	2
non-EAR	ZSM 023556_1	Oreochromis variabilis	Oreochromini	17	11	3	10	16	14	30	16	1
non-EAR	ZSM 023556_2	Oreochromis variabilis	Oreochromini	16	12	3	10	16	14	30	15	1
non-EAR	ZSM 023556_3	Oreochromis variabilis	Oreochromini	16	12	3	9	16	14	30	15	1
non-EAR	ZSM 023556_4	Oreochromis variabilis	Oreochromini	16	12	3	10	16	14	30	15	1
non-EAR	ZSM 029851_1	Pungu maclareni	Oreochromini	16	10	3	9	15	14	29	15	1
non-EAR	ZSM 029851_2	Pungu maclareni	Oreochromini	16	10	3	9	15	14	29	15	1
non-EAR	ZSM 029851_4	Pungu maclareni	Oreochromini	17	10	3	10	15	14	29	16	1
non-EAR	NMW-13952-953-13952	Sarotherodon caroli	Oreochromini	16	11	3	9	15	14	29	15	1
non-EAR	NMW-13952-953-13953	Sarotherodon caroli	Oreochromini	16	11	3	10	14	16	30	15	1
non-EAR	ZSM 029857_64	Sarotherodon caroli	Oreochromini	16	12	3	11	15	15	30	15	1
non-EAR	ZSM 029857_65	Sarotherodon caroli	Oreochromini	16	11	3	10	15	15	30	15	1
non-EAR	ZSM 029857_66	Sarotherodon caroli	Oreochromini	15	12	3	10	14	16	30	14	1
non-EAR	MRAC 92-059-P-2657-2671_1	Sarotherodon caudomarginatus	Oreochromini	16	14	3	12	18	13	31	15	1
non-EAR	MRAC 92-059-P-2657-2671_2	Sarotherodon caudomarginatus	Oreochromini	16	13	3	12	17	13	30	15	1
non-EAR	MRAC 92-059-P-2657-2671_3	Sarotherodon caudomarginatus	Oreochromini	15	14	3	12	17	13	30	14	1
non-EAR	MRAC 92-059-P-2657-2671_4	Sarotherodon caudomarginatus	Oreochromini	16	14	3	12	17	13	30	15	1
non-EAR	MRAC 92-059-P-2657-2671_5	Sarotherodon caudomarginatus	Oreochromini	15	14	3	12	17	13	30	14	1
non-EAR	ZSM 038845_(P-AA-0373)	Sarotherodon galilaeus	Oreochromini	15	13	3	9	16	13	29	15	1
non-EAR	ZSM 038845_(P-AA-0374)	Sarotherodon galilaeus	Oreochromini	16	13	3	10	16	13	29	15	1
non-EAR	ZSM 039634_6	Sarotherodon galilaeus	Oreochromini	16	12	3	10	16	13	29	15	1
non-EAR	ZSM 039634_16	Sarotherodon galilaeus	Oreochromini	16	13	3	11	17	12	29	15	1
non-EAR	ZSM 039634_18	Sarotherodon galilaeus	Oreochromini	16	13	3	11	17	12	29	15	1
non-EAR	ZSM 039634_20	Sarotherodon galilaeus	Oreochromini	17	11	3	10	17	12	29	16	1
non-EAR	ZSM 039931_(GHA-2002+089)	Sarotherodon galilaeus	Oreochromini	15	13	3	10	16	13	29	14	1
non-EAR	ZSM 039931_(GHA-2002+090)	Sarotherodon galilaeus	Oreochromini	15	13	3	10	16	12	28	14	1
non-EAR	ZSM 039940_(GHA-2002+006)	Sarotherodon galilaeus	Oreochromini	15	14	3	10	16	13	29	14	1
non-EAR	ZSM 039940_(GHA-2002+009)	Sarotherodon galilaeus	Oreochromini	15	13	3	10	16	12	28	14	1
non-EAR	ZSM 043873	Sarotherodon galilaeus	Oreochromini	16	12	3	9	16	13	29	15	1
non-EAR	ZSM 030464_1	Sarotherodon knauerae	Oreochromini	16	12	3	10	15	14	29	15	1
non-EAR	ZSM 030464_2	Sarotherodon knauerae	Oreochromini	16	12	3	10	16	13	29	15	1
non-EAR	ZSM 030464_3	Sarotherodon knauerae	Oreochromini	16	12	3	10	15	14	29	15	1
non-EAR	ZSM 030464_4	Sarotherodon knauerae	Oreochromini	16	12	3	10	16	13	29	15	1
non-EAR	ZSM 029813_1	Sarotherodon linnellii	Oreochromini	15	12	3	10	14	15	29	14	1
non-EAR	ZSM 029813_2	Sarotherodon linnellii	Oreochromini	15	11	3	10	14	15	29	14	1
non-EAR	ZSM 029813_3	Sarotherodon linnellii	Oreochromini	15	11	3	9	14	14	28	14	1
non-EAR	ZSM 029819_1	Sarotherodon linnellii	Oreochromini	15	11	3	9	14	15	29	14	1
non-EAR	ZSM 029819_2	Sarotherodon linnellii	Oreochromini	16	11	3	10	14	15	29	15	1
non-EAR	ZSM 029824_1	Sarotherodon lohbergeri	Oreochromini	16	11	3	9	15	14	29	15	1
non-EAR	ZSM 029824_2	Sarotherodon lohbergeri	Oreochromini	16	11	3	9	15	14	29	15	1
non-EAR	ZSM 029825_1	Sarotherodon lohbergeri	Oreochromini	16	11	3	9	15	14	29	15	1
non-EAR	ZSM 029825_2	Sarotherodon lohbergeri	Oreochromini	16	11	3	9	16	13	29	15	1
non-EAR	ZSM 029825_3	Sarotherodon lohbergeri	Oreochromini	16	11	3	9	15	14	29	15	1
non-EAR	ZSM 029825_4	Sarotherodon lohbergeri	Oreochromini	16	11	3	9	15	15	30	15	1
non-EAR	BMNH 1973.5.14.1178-1194_1	Sarotherodon melanotheron	Oreochromini	15	11	3	8	15	12	27	14	1
non-EAR	BMNH 1973.5.14.1178-1194_2	Sarotherodon melanotheron	Oreochromini	16	10	3	8	15	12	27	15	1
non-EAR	BMNH 1973.5.14.1178-1194_3	Sarotherodon melanotheron	Oreochromini	16	10	3	7	15	13	28	15	1
non-EAR	BMNH 1981.8.17.54-74_1	Sarotherodon melanotheron	Oreochromini	15	12	3	9	15	12	27	14	1
non-EAR	BMNH 1981.8.17.54-74_2	Sarotherodon melanotheron	Oreochromini	15	12	3	9	16	11	27	14	1
non-EAR	BMNH 1981.8.17.54-74_3	Sarotherodon melanotheron	Oreochromini	14	12	3	9	14	12	26	13	1
non-EAR	ZSM 034701_1	Sarotherodon mvogoi	Oreochromini	15	12	3	9	15	13	28	14	1
non-EAR	ZSM 034701_2	Sarotherodon mvogoi	Oreochromini	16	11	3	9	15	13	28	15	1
non-EAR	ZSM 035433_1	Sarotherodon mvogoi	Oreochromini	16	11	3	9	15	13	28	15	1
non-EAR	ZSM 035433_2	Sarotherodon mvogoi	Oreochromini	15	11	3	9	16	12	28	14	1
non-EAR	ZSM 040952	Sarotherodon mvogoi	Oreochromini	15	12	3	9	15	13	28	14	1
non-EAR	MRAC 92-077-P-0004-0006	Sarotherodon occidentalis	Oreochromini	17	12	3	11	18	12	30	16	1
non-EAR	ZSM 029830_1	Sarotherodon steinbachi	Oreochromini	17	10	3	8	16	14	30	16	1
non-EAR	ZSM 029830_2	Sarotherodon steinbachi	Oreochromini	17	10	3	9	16	14	30	16	1
non-EAR	ZSM 029830_3	Sarotherodon steinbachi	Oreochromini	17	10	3	8	16	14	30	16	1
non-EAR	ZSM 029836_1	Stomatepia mariae	Oreochromini	15	11	3	10	14	15	29	14	1
non-EAR	ZSM 029836_2	Stomatepia mariae	Oreochromini	15	12	3	10	14	15	29	14	1
non-EAR	ZSM 029836_3	Stomatepia mariae	Oreochromini	14	12	3	9	14	15	29	13	1
non-EAR	ZSM 029838_1	Stomatepia mongo	Oreochromini	15	12	3	9	15	14	29	14	1
non-EAR	ZSM 029838_2	Stomatepia mongo	Oreochromini	15	11	3	9	15	13	28	14	1
non-EAR	ZSM 029838_3	Stomatepia mongo	Oreochromini	15	11	3	10	14	14	28	14	1
non-EAR	ZSM 029839_1	Stomatepia pindu	Oreochromini	14	11	3	9	14	14	28	13	1
non-EAR	ZSM 029839_2	Stomatepia pindu	Oreochromini	14	11	3	9	14	14	28	13	1
non-EAR	ZSM 029839_3	Stomatepia pindu	Oreochromini	14	11	3	9	14	14	28	13	1
non-EAR	AMNH 225653 (1)	Tristramella simonis	Oreochromini	15	10	3	8	15	14	29	14	1
non-EAR	AMNH 225653 (2)	Tristramella simonis	Oreochromini	15	9	3	8	15	14	29	14	1
non-EAR	AMNH 225653 (3)	Tristramella simonis	Oreochromini	15	10	3	8	15	14	29	14	1
non-EAR	AMNH 225653 (4)	Tristramella simonis	Oreochromini	15	10	3	8	15	14	29	14	1
non-EAR	ZSM 040017_1	Tristramella simonis	Oreochromini	15	11	3	8	16	13	29	14	1
non-EAR	ZSM 040017_2	Tristramella simonis	Oreochromini	15	11	3	9	16	13	29	14	1
non-EAR	ZSM 040021_1	Tristramella simonis	Oreochromini	15	10	3	8	16	13	29	14	1
non-EAR	ZSM 040021_2	Tristramella simonis	Oreochromini	15	10	3	9	15	14	29	14	1
non-EAR	ZSM-PIS_(CICH+198)	Coelotilapia joka	Coelotilapiini	17	12	3	8	16	13	29	16	1
non-EAR	ZSM 040731_(Ti+108)	Coelotilapia joka	Coelotilapiini	17	11	3	7	16	13	29	16	1
non-EAR	ZSM 041947	Coelotilapia joka	Coelotilapiini	17	11	3	8	16	12	28	16	1
non-EAR	ZSM 027433_1	Coptodon discolor	Coptodonini	15	13	3	9	16	12	28	14	1
non-EAR	ZSM 027433_2	Coptodon discolor	Coptodonini	15	11	3	8	14	13	27	14	1
non-EAR	MNHN 1987_1502	Coptodon konkourensis	Coptodonini	16	11	3	8	15	12	27	15	1
non-EAR	MNHN 1959_0106	Coptodon rheophila	Coptodonini	16	11	3	7	15	13	28	15	1
non-EAR	MRAC-B2-30-P-1406-1407_1	Coptodon sp. aff. rendalli	Coptodonini	15	12	3	9	16	13	29	14	1
non-EAR	MRAC-B2-30-P-1406-1407_2	Coptodon sp. aff. rendalli	Coptodonini	15	13	3	10	16	13	29	14	1
non-EAR	ZSM 042148_(DRC-2012+1312)_3	Coptodon sp. aff. rendalli	Coptodonini	16	11	3	9	16	13	29	15	1
non-EAR	ZSM 042148_(DRC-2012+1392)_2	Coptodon sp. aff. rendalli	Coptodonini	16	13	3	10	16	13	29	15	1
non-EAR	ZSM 042148_(DRC-2012+1400)_1	Coptodon sp. aff. rendalli	Coptodonini	16	11	3	9	16	14	30	15	1
non-EAR	MNHN 1884_0298	Coptodon tholloni	Coptodonini	16	10	3	8	15	12	27	15	1
non-EAR	ZSM 037717_(DRC-2008+0385)	Coptodon tholloni	Coptodonini	15	12	3	8	14	13	27	14	1
non-EAR	ZSM 037717_(DRC-2008+0387)	Coptodon tholloni	Coptodonini	15	12	3	8	15	13	28	14	1
non-EAR	ZSM 040948	Coptodon zillii	Coptodonini	15	12	3	8	15	13	28	14	1
non-EAR	ZSM UNCAT_1	Heterotilapia buttikoferi	Heterotilapiini	15	15	3	10	16	12	28	14	1
non-EAR	ZSM UNCAT_2	Heterotilapia buttikoferi	Heterotilapiini	15	14	3	10	16	12	28	14	1
non-EAR	ZSM 040478	Heterotilapia buttikoferi	Heterotilapiini	15	14	3	10	16	12	28	14	1
non-EAR	ZSM 027619_1	Gobiocichla ethelwynnae	Gobiocichlini	18	11	3	11	18	17	35	18	0
non-EAR	ZSM 027619_2	Gobiocichla ethelwynnae	Gobiocichlini	18	12	3	10	18	17	35	17	0
non-EAR	ZSM 027500_1	Gobiocichla wonderi	Gobiocichlini	23	9	3	10	18	17	35	22	0
non-EAR	ZSM 027500_2	Gobiocichla wonderi	Gobiocichlini	23	9	3	9	18	18	36	22	0
non-EAR	ZSM 027497_3	Steatocranus irvinei	Gobiocichlini	21	9	3	7	17	15	32	20	1
non-EAR	ZSM 027497_4	Steatocranus irvinei	Gobiocichlini	21	9	3	7	17	15	32	20	1
non-EAR	ZSM 036111_Tilapia-001	Tilapia brevimanus	Gobiocichlini	16	13	3	9	16	13	29	15	1
non-EAR	ZSM 041417	Tilapia brevimanus	Gobiocichlini	16	13	3	9	16	13	29	15	1
non-EAR	ZSM 036118_(GHA-2002+203)	Tilapia pra	Gobiocichlini	15	12	3	8	14	13	27	14	1
non-EAR	ZSM 036122_(GHA-2002+200)	Tilapia pra	Gobiocichlini	15	11	3	8	14	13	27	14	1
non-EAR	MRAC-A1-088-P-2818-2821_1	Pelmatolapia cabrae	Pelmatotilapiini	15	12	3	8	15	13	28	14	1
non-EAR	MRAC-A1-088-P-2818-2821_2	Pelmatolapia cabrae	Pelmatotilapiini	15	12	3	8	15	13	28	14	1
non-EAR	MRAC-A1-088-P-2818-2821_3	Pelmatolapia cabrae	Pelmatotilapiini	15	12	3	8	15	13	28	14	1
non-EAR	MRAC-A1-088-P-2818-2821_4	Pelmatolapia cabrae	Pelmatotilapiini	15	12	3	8	15	13	28	14	1
non-EAR	ZSM 023597_1	Pelmatolapia mariae	Pelmatotilapiini	16	12	3	11	15	13	28	15	1
non-EAR	ZSM 023597_2	Pelmatolapia mariae	Pelmatotilapiini	16	13	3	11	15	13	28	15	1
non-EAR	ZSM 041576_1	Steatocranus bleheri	Steatocranini	21	8	3	7	16	14	30	20	1
non-EAR	ZSM 041576_2	Steatocranus bleheri	Steatocranini	21	8	3	7	17	14	31	20	1
non-EAR	ZSM 034920_2	Steatocranus casuarius	Steatocranini	21	7	3	6	17	13	30	20	1
non-EAR	ZSM 034920_3	Steatocranus casuarius	Steatocranini	21	7	3	6	17	13	30	20	1
non-EAR	ZSM 040610_0_1	Steatocranus gibbiceps	Steatocranini	20	6	3	6	14	16	30	19	1
non-EAR	ZSM 040610_0_2	Steatocranus gibbiceps	Steatocranini	20	7	3	6	15	15	30	19	1
non-EAR	ZSM 037387_(DRC-2008+0431)	Steatocranus tinanti	Steatocranini	21	8	3	7	17	15	32	20	1
non-EAR	ZSM 037387_(DRC-2008+0439)	Steatocranus tinanti	Steatocranini	21	8	3	6	16	16	32	20	1
non-EAR	ZSM 040915	Steatocranus tinanti	Steatocranini	20	8	3	7	15	16	31	19	1
non-EAR	MRAC-91-68-P-1722-760_1	Chilochromis duponti	Tilapiini	17	10	3	7	16	14	30	16	1
non-EAR	MRAC-91-68-P-1722-760_2	Chilochromis duponti	Tilapiini	16	11	3	8	16	13	29	15	1
non-EAR	MRAC-91-68-P-1722-760_3	Chilochromis duponti	Tilapiini	17	9	3	7	16	13	29	16	1
non-EAR	MRAC-91-68-P-1722-760_4	Chilochromis duponti	Tilapiini	17	9	3	6	16	13	29	16	1
non-EAR	MRAC-91-68-P-1722-760_5	Chilochromis duponti	Tilapiini	17	11	3	8	17	12	29	16	1
non-EAR	MRAC-91-68-P-1722-760_6	Chilochromis duponti	Tilapiini	17	10	3	7	17	13	30	16	1
non-EAR	MRAC-91-68-P-1722-760_7	Chilochromis duponti	Tilapiini	17	11	3	8	17	12	29	16	1
non-EAR	MRAC-91-68-P-1722-760_8	Chilochromis duponti	Tilapiini	17	10	3	8	15	15	30	16	1
non-EAR	MRAC-91-68-P-1722-760_9	Chilochromis duponti	Tilapiini	16	11	3	7	16	13	29	15	1
non-EAR	MRAC-91-68-P-1722-760_10	Chilochromis duponti	Tilapiini	17	11	3	7	15	14	29	16	1
non-EAR	MRAC-91-68-P-1722-760_11	Chilochromis duponti	Tilapiini	17	11	3	7	17	13	30	16	1
non-EAR	MRAC-91-68-P-1722-760_12	Chilochromis duponti	Tilapiini	17	11	3	8	16	14	30	16	1
non-EAR	MRAC-99-055-P-1498-1510_1	Chilochromis duponti	Tilapiini	16	11	3	8	15	13	28	15	1
non-EAR	MRAC-99-055-P-1498-1510_2	Chilochromis duponti	Tilapiini	16	11	3	8	15	13	28	15	1
non-EAR	MRAC-99-055-P-1498-1510_3	Chilochromis duponti	Tilapiini	16	10	3	7	15	13	28	15	1
non-EAR	MRAC-99-055-P-1498-1510_4	Chilochromis duponti	Tilapiini	16	11	3	8	15	13	28	15	1
non-EAR	MRAC-99-055-P-1498-1510_5	Chilochromis duponti	Tilapiini	16	10	3	8	15	13	28	15	1
non-EAR	MRAC-99-055-P-1498-1510_6	Chilochromis duponti	Tilapiini	16	11	3	8	15	13	28	15	1
non-EAR	MRAC-99-055-P-1498-1510_7	Chilochromis duponti	Tilapiini	16	11	3	8	15	13	28	15	1
non-EAR	MRAC-99-055-P-1498-1510_8	Chilochromis duponti	Tilapiini	16	11	3	8	16	12	28	15	1
non-EAR	MRAC-99-055-P-1498-1510_9	Chilochromis duponti	Tilapiini	16	11	3	8	16	12	28	15	1
non-EAR	MRAC-99-055-P-1498-1510_10	Chilochromis duponti	Tilapiini	16	11	3	8	16	12	28	15	1
non-EAR	MRAC-99-055-P-1498-1510_11	Chilochromis duponti	Tilapiini	16	11	3	8	15	13	28	15	1
non-EAR	MRAC-99-055-P-1498-1510_12	Chilochromis duponti	Tilapiini	16	11	3	8	15	13	28	15	1
non-EAR	MRAC-99-055-P-1498-1510_13	Chilochromis duponti	Tilapiini	16	11	3	8	15	13	28	15	1
non-EAR	AMNH 242004_1	Congolapia bilineata	Tilapiini	17	8	3	7	16	12	28	16	1
non-EAR	AMNH 242004_2	Congolapia bilineata	Tilapiini	17	8	3	7	15	13	28	16	1
non-EAR	AMNH 242004_3	Congolapia bilineata	Tilapiini	18	8	3	7	15	13	28	17	1
non-EAR	AMNH 242004_4	Congolapia bilineata	Tilapiini	17	9	3	7	16	12	28	16	1
non-EAR	AMNH 242004_91	Congolapia bilineata	Tilapiini	17	9	3	7	15	13	28	16	1
non-EAR	AMNH 244529_1	Congolapia bilineata	Tilapiini	17	9	3	8	15	13	28	16	1
non-EAR	AMNH 244529_2	Congolapia bilineata	Tilapiini	17	8	3	7	15	13	28	16	1
non-EAR	MRAC-A4-046-P-1612-1622_1	Congolapia bilineata	Tilapiini	17	9	3	8	15	13	28	16	1
non-EAR	MRAC-A4-046-P-1612-1622_2	Congolapia bilineata	Tilapiini	16	9	3	8	15	13	28	15	1
non-EAR	MRAC-A4-046-P-1612-1622_3	Congolapia bilineata	Tilapiini	17	9	3	7	15	13	28	16	1
non-EAR	MRAC-A4-046-P-1612-1622_4	Congolapia bilineata	Tilapiini	17	10	3	8	15	13	28	16	1
non-EAR	MRAC-A4-046-P-1612-1622_5	Congolapia bilineata	Tilapiini	17	9	3	8	15	13	28	16	1
non-EAR	MRAC-A4-046-P-1612-1622_8	Congolapia bilineata	Tilapiini	17	8	3	8	15	13	28	16	1
non-EAR	MRAC-A4-046-P-1612-1622_9	Congolapia bilineata	Tilapiini	17	9	3	7	15	13	28	16	1
non-EAR	MRAC-A4-046-P-1612-1622_10	Congolapia bilineata	Tilapiini	17	9	3	7	15	13	28	16	1
non-EAR	MRAC-A4-046-P-1612-1622_11	Congolapia bilineata	Tilapiini	17	10	3	8	15	13	28	16	1
non-EAR	ZSM 041419_0_7	Congolapia crassa	Tilapiini	16	9	3	7	15	13	28	15	1
non-EAR	ZSM 041419_0_8	Congolapia crassa	Tilapiini	17	9	3	7	15	13	28	16	1
non-EAR	ZSM 041419_0_9	Congolapia crassa	Tilapiini	17	9	3	7	15	13	28	16	1
non-EAR	MRAC-A8-020-P-0969-0970-MRAC1495	Congolapia louna	Tilapiini	16	11	3	8	15	13	28	15	1
non-EAR	MRAC-A8-020-P-0969-0970-MRAC1496	Congolapia louna	Tilapiini	16	10	3	9	15	13	28	15	1
non-EAR	ROM 28071_6	Tilapia baloni	Tilapiini	15	11	3	9	14	15	29	14	1
non-EAR	ROM 28071_7	Tilapia baloni	Tilapiini	15	10	3	9	14	14	28	14	2
non-EAR	ROM 28071_8	Tilapia baloni	Tilapiini	15	10	3	9	14	14	28	14	1
non-EAR	ROM 28120_1	Tilapia baloni	Tilapiini	15	10	3	9	14	13	27	14	1
non-EAR	ROM 28120_2	Tilapia baloni	Tilapiini	15	10	3	9	14	13	27	14	1
non-EAR	ROM 28120_3	Tilapia baloni	Tilapiini	15	10	3	8	15	13	28	14	1
non-EAR	ZSM 044433_(DRC-2012+3656)	Tilapia baloni	Tilapiini	15	10	3	9	14	14	28	14	1
non-EAR	ZSM 044433_(DRC-2012+3673)	Tilapia baloni	Tilapiini	15	10	3	9	14	14	28	14	1
non-EAR	ZSM 044433_(DRC-2012+3675)	Tilapia baloni	Tilapiini	14	10	3	9	15	13	28	14	1
non-EAR	ZSM 044433_(DRC-2012+3676)	Tilapia baloni	Tilapiini	15	10	3	9	14	14	28	14	1
non-EAR	ZSM 043256_(P-AA-1015)	Tilapia guinasana	Tilapiini	13	10	3	8	14	12	26	13	1
non-EAR	ZSM 043256_(P-AA-1016)	Tilapia guinasana	Tilapiini	12	11	3	8	13	13	26	12	1
non-EAR	CU 91194	Tilapia ruweti	Tilapiini	15	9	3	7	14	13	27	14	1
non-EAR	ROM 28034	Tilapia ruweti	Tilapiini	14	10	3	8	14	13	27	13	1
non-EAR	CU 91208_1	Tilapia sparrmanii	Tilapiini	14	11	3	10	14	13	27	13	1
non-EAR	CU 91208_2	Tilapia sparrmanii	Tilapiini	14	11	3	10	14	13	27	13	1
non-EAR	CU 91208_3	Tilapia sparrmanii	Tilapiini	14	10	3	9	14	13	27	13	1
non-EAR	CU 91208_4	Tilapia sparrmanii	Tilapiini	15	9	3	8	14	13	27	14	1
non-EAR	CU 91208_5	Tilapia sparrmanii	Tilapiini	14	11	3	9	14	13	27	13	1
non-EAR	MRAC-B2-30-P-1393	Tilapia sparrmanii	Tilapiini	14	12	3	10	15	12	27	13	1
non-EAR	NRM 12351_2	Tilapia sparrmanii	Tilapiini	14	10	3	9	15	12	27	13	1
non-EAR	NRM 12351_3	Tilapia sparrmanii	Tilapiini	14	11	3	9	14	13	27	13	1
non-EAR	NRM 12351_4	Tilapia sparrmanii	Tilapiini	15	10	3	10	15	13	28	14	1
non-EAR	NRM 12351_5	Tilapia sparrmanii	Tilapiini	14	11	3	9	14	12	26	13	1
non-EAR	NRM 12351_6	Tilapia sparrmanii	Tilapiini	15	10	3	10	14	13	27	14	1
non-EAR	NRM 12351_7	Tilapia sparrmanii	Tilapiini	14	11	3	9	14	13	27	13	1
non-EAR	NRM 12351_8	Tilapia sparrmanii	Tilapiini	14	11	3	9	14	13	27	13	1
non-EAR	NRM 12351_9	Tilapia sparrmanii	Tilapiini	15	10	3	8	15	12	27	14	1
non-EAR	NRM 12351_10	Tilapia sparrmanii	Tilapiini	15	10	3	10	14	13	27	14	1
non-EAR	NRM 12351_11	Tilapia sparrmanii	Tilapiini	15	10	3	9	14	13	27	14	1
non-EAR	ROM 28026	Tilapia sparrmanii	Tilapiini	14	11	3	9	14	13	27	13	2
non-EAR	SAIAB 85898_RBDRL08-019	Tilapia sparrmanii	Tilapiini	14	11	3	9	14	13	27	13	1
non-EAR	SAIAB 85898_Ti086	Tilapia sparrmanii	Tilapiini	14	11	3	9	14	13	27	13	1
non-EAR	SAIAB 85898_Ti090	Tilapia sparrmanii	Tilapiini	14	11	3	9	14	13	27	13	1
non-EAR	SAIAB 85898_1	Tilapia sparrmanii	Tilapiini	14	10	3	9	14	13	27	13	1
non-EAR	SAIAB 85898_2	Tilapia sparrmanii	Tilapiini	14	11	4	9	14	13	27	13	1
non-EAR	SAIAB 85898_3	Tilapia sparrmanii	Tilapiini	14	10	3	8	14	13	27	13	1
non-EAR	SAIAB 85898_4	Tilapia sparrmanii	Tilapiini	14	11	3	9	14	13	27	13	1
non-EAR	SAIAB 85898_5	Tilapia sparrmanii	Tilapiini	14	11	3	9	14	13	27	13	1
non-EAR	SAIAB 85898_6	Tilapia sparrmanii	Tilapiini	14	10	3	9	14	13	27	13	1
non-EAR	ZSM 040785	Tilapia sparrmanii	Tilapiini	15	10	3	9	14	13	27	14	1
non-EAR	ZSM 041428	Tilapia sparrmanii	Tilapiini	14	11	3	10	14	13	27	13	1
non-EAR	ZSM 041468_0_1	Tilapia sparrmanii	Tilapiini	15	10	3	9	14	13	27	14	2
EAR	MRAC-94-069-P-1048-1096_1	Trematocara kufferathi	Trematocarini	9	12	3	10	13	16	29	8	0
EAR	MRAC-94-069-P-1048-1096_2	Trematocara kufferathi	Trematocarini	10	12	3	11	13	16	29	9	0
EAR	MRAC-94-069-P-1048-1096_5	Trematocara kufferathi	Trematocarini	10	12	3	11	13	16	29	9	1
EAR	MRAC-94-069-P-1048-1096_6	Trematocara kufferathi	Trematocarini	9	12	3	11	13	16	29	8	0
EAR	MRAC-94-069-P-1048-1096_7	Trematocara kufferathi	Trematocarini	10	11	3	10	13	16	29	9	0
EAR	MRAC-94-069-P-1048-1096_9	Trematocara kufferathi	Trematocarini	9	12	3	11	13	16	29	8	0
EAR	MRAC-94-069-P-1048-1096_10	Trematocara kufferathi	Trematocarini	9	12	3	11	13	16	29	8	0
EAR	MRAC-94-069-P-1048-1096_12	Trematocara kufferathi	Trematocarini	10	11	3	10	13	16	29	9	0
EAR	MRAC-94-069-P-1048-1096_13	Trematocara kufferathi	Trematocarini	9	12	3	11	13	16	29	8	0
EAR	MRAC-94-069-P-1048-1096_16	Trematocara kufferathi	Trematocarini	10	11	3	10	13	16	29	9	0
EAR	MRAC-94-069-P-1048-1096_17	Trematocara kufferathi	Trematocarini	10	11	3	10	13	16	29	9	0
EAR	MRAC-94-069-P-1048-1096_18	Trematocara kufferathi	Trematocarini	9	12	3	11	13	16	29	8	0
EAR	MRAC-B0-012-P-0526-0530_1	Trematocara macrostoma	Trematocarini	10	13	3	10	13	18	31	9	0
EAR	MRAC-B0-012-P-0526-0530_4	Trematocara macrostoma	Trematocarini	9	14	3	10	12	19	31	7	1
EAR	ZSM 039570	Trematocara marginatum	Trematocarini	9	12	3	10	12	17	29	8	1
EAR	MRAC-94-069-P-1739-1758_1	Trematocara marginatum	Trematocarini	10	11	3	10	12	17	29	9	1
EAR	MRAC-94-069-P-1739-1758_2	Trematocara marginatum	Trematocarini	10	11	3	10	13	16	29	9	1
EAR	MRAC-94-069-P-1739-1758_3	Trematocara marginatum	Trematocarini	10	11	3	9	13	15	28	9	1
EAR	MRAC-94-069-P-1739-1758_4	Trematocara marginatum	Trematocarini	10	11	3	10	13	16	29	9	1
EAR	MRAC-94-069-P-1739-1758_5	Trematocara marginatum	Trematocarini	9	12	3	10	13	16	29	8	1
EAR	MRAC-94-069-P-1739-1758_7	Trematocara marginatum	Trematocarini	10	12	3	10	13	16	29	9	1
EAR	MRAC-94-069-P-1739-1758_8	Trematocara marginatum	Trematocarini	10	11	3	10	13	16	29	9	1
EAR	MRAC-94-069-P-1739-1758_9	Trematocara marginatum	Trematocarini	9	12	3	10	12	17	29	8	1
EAR	MRAC-94-069-P-1739-1758_10	Trematocara marginatum	Trematocarini	10	11	3	10	13	16	29	9	1
EAR	MRAC-94-069-P-1739-1758_11	Trematocara marginatum	Trematocarini	10	11	3	10	13	16	29	9	1
EAR	MRAC-94-069-P-1739-1758_12	Trematocara marginatum	Trematocarini	10	12	3	10	13	16	29	9	1
EAR	MRAC-94-069-P-1739-1758_13	Trematocara marginatum	Trematocarini	9	12	3	10	13	16	29	9	1
EAR	MRAC-94-069-P-1739-1758_14	Trematocara marginatum	Trematocarini	9	11	3	10	13	16	29	9	1
EAR	MRAC-94-069-P-1739-1758_15	Trematocara marginatum	Trematocarini	10	11	3	9	13	15	28	9	1
EAR	MRAC-94-069-P-1739-1758_16	Trematocara marginatum	Trematocarini	10	11	3	10	12	16	28	9	1
EAR	MRAC-94-069-P-1739-1758_17	Trematocara marginatum	Trematocarini	10	11	3	9	13	16	29	9	1
EAR	MRAC-94-069-P-1739-1758_19	Trematocara marginatum	Trematocarini	9	12	3	9	13	16	29	8	1
EAR	MRAC-94-069-P-0392-0417_1	Trematocara nigrifrons	Trematocarini	10	12	3	9	13	16	29	9	0
EAR	MRAC-94-069-P-0392-0417_2	Trematocara nigrifrons	Trematocarini	10	12	3	10	13	16	29	9	0
EAR	MRAC-94-069-P-0392-0417_3	Trematocara nigrifrons	Trematocarini	10	12	3	10	13	16	29	9	0
EAR	MRAC-94-069-P-0392-0417_4	Trematocara nigrifrons	Trematocarini	10	12	3	10	13	16	29	9	0
EAR	MRAC-94-069-P-0392-0417_5	Trematocara nigrifrons	Trematocarini	10	12	3	10	13	16	29	9	0
EAR	MRAC-94-069-P-0392-0417_6	Trematocara nigrifrons	Trematocarini	10	12	3	10	13	16	29	9	0
EAR	MRAC-94-069-P-0392-0417_7	Trematocara nigrifrons	Trematocarini	10	11	3	10	13	16	29	9	1
EAR	MRAC-94-069-P-0392-0417_8	Trematocara nigrifrons	Trematocarini	10	11	3	10	13	16	29	9	0
EAR	MRAC-94-069-P-0392-0417_12	Trematocara nigrifrons	Trematocarini	10	12	3	10	13	17	30	9	0
EAR	MRAC-94-069-P-0392-0417_15	Trematocara nigrifrons	Trematocarini	10	12	3	10	13	17	30	9	0
EAR	MRAC-95-098-P-0298-0322_1	Trematocara stigmaticum	Trematocarini	10	11	3	10	13	16	29	9	0
EAR	MRAC-95-098-P-0298-0322_2	Trematocara stigmaticum	Trematocarini	9	12	3	11	13	16	29	8	0
EAR	MRAC-95-098-P-0298-0322_3	Trematocara stigmaticum	Trematocarini	9	12	3	10	12	16	28	8	0
EAR	MRAC-95-098-P-0298-0322_4	Trematocara stigmaticum	Trematocarini	10	12	3	11	13	16	29	9	1
EAR	MRAC-95-098-P-0298-0322_5	Trematocara stigmaticum	Trematocarini	10	11	3	10	13	16	29	9	0
EAR	MRAC-95-098-P-0298-0322_6	Trematocara stigmaticum	Trematocarini	10	11	3	10	13	16	29	9	0
EAR	MRAC-95-098-P-0298-0322_7	Trematocara stigmaticum	Trematocarini	9	12	3	10	13	16	29	8	0
EAR	MRAC-95-098-P-0298-0322_8	Trematocara stigmaticum	Trematocarini	10	12	3	11	13	17	30	9	0
EAR	MRAC-95-098-P-0298-0322_9	Trematocara stigmaticum	Trematocarini	9	12	3	11	13	17	30	8	0
EAR	MRAC-95-098-P-0298-0322_12	Trematocara stigmaticum	Trematocarini	10	12	3	11	13	17	30	9	0
EAR	MRAC-95-098-P-0298-0322_13	Trematocara stigmaticum	Trematocarini	9	12	3	11	13	16	29	8	0
EAR	MRAC-95-098-P-0298-0322_17	Trematocara stigmaticum	Trematocarini	10	11	3	10	13	16	29	9	0
EAR	MRAC-95-098-P-0298-0322_18	Trematocara stigmaticum	Trematocarini	10	11	3	10	13	16	29	9	0
EAR	MRAC-94-069-P-1362-1374_1	Trematocara unimaculatum	Trematocarini	11	12	3	9	12	18	30	10	1
EAR	MRAC-94-069-P-1362-1374_2	Trematocara unimaculatum	Trematocarini	11	12	3	9	13	18	31	10	1
EAR	MRAC-94-069-P-1362-1374_3	Trematocara unimaculatum	Trematocarini	12	11	3	10	12	18	30	11	1
EAR	MRAC-94-069-P-1362-1374_4	Trematocara unimaculatum	Trematocarini	11	12	3	9	12	18	30	10	1
EAR	MRAC-94-069-P-1362-1374_5	Trematocara unimaculatum	Trematocarini	11	12	3	9	12	18	30	10	1
EAR	MRAC-94-069-P-1362-1374_6	Trematocara unimaculatum	Trematocarini	11	12	3	9	12	18	30	10	1
EAR	MRAC-94-069-P-1362-1374_7	Trematocara unimaculatum	Trematocarini	11	12	3	10	12	18	30	10	1
EAR	MRAC-94-069-P-1362-1374_8	Trematocara unimaculatum	Trematocarini	11	12	3	9	12	18	30	10	1
EAR	MRAC-94-069-P-1362-1374_9	Trematocara unimaculatum	Trematocarini	11	12	3	9	12	18	30	10	1
EAR	MRAC-94-069-P-1362-1374_10	Trematocara unimaculatum	Trematocarini	11	12	3	9	12	18	30	10	1
EAR	MRAC-94-069-P-1362-1374_11	Trematocara unimaculatum	Trematocarini	11	12	3	9	12	18	30	10	1
EAR	MRAC-94-069-P-1362-1374_12	Trematocara unimaculatum	Trematocarini	12	11	3	9	12	18	30	11	1
EAR	MRAC-94-069-P-1362-1374_13	Trematocara unimaculatum	Trematocarini	11	11	3	10	12	18	30	10	1
EAR	ZSM 042334	Trematocara cf. variabile	Trematocarini	9	11	3	10	13	16	29	8	1
EAR	MRAC-94-069-P-1810-1891_1	Trematocara variabile	Trematocarini	9	12	3	10	13	16	29	8	1
EAR	MRAC-94-069-P-1810-1891_2	Trematocara variabile	Trematocarini	10	12	3	10	13	16	29	9	1
EAR	MRAC-94-069-P-1810-1891_3	Trematocara variabile	Trematocarini	10	12	3	10	13	16	29	9	1
EAR	MRAC-94-069-P-1810-1891_4	Trematocara variabile	Trematocarini	10	11	3	10	13	16	29	9	1
EAR	MRAC-94-069-P-1810-1891_5	Trematocara variabile	Trematocarini	10	11	3	10	13	16	29	9	1
EAR	MRAC-94-069-P-1810-1891_6	Trematocara variabile	Trematocarini	10	11	3	10	13	16	29	9	1
EAR	MRAC-94-069-P-1810-1891_7	Trematocara variabile	Trematocarini	10	11	3	10	13	16	29	9	1
EAR	MRAC-94-069-P-1810-1891_8	Trematocara variabile	Trematocarini	10	11	3	10	13	16	29	9	1
EAR	MRAC-94-069-P-1810-1891_9	Trematocara variabile	Trematocarini	10	11	3	10	13	16	29	9	1
EAR	MRAC-94-069-P-1810-1891_16	Trematocara variabile	Trematocarini	11	11	3	10	13	16	29	9	1
EAR	MRAC-94-069-P-1810-1891_17	Trematocara variabile	Trematocarini	10	12	3	11	13	16	29	9	1
EAR	MRAC-96-083-P-0760-0762_1	Trematocara zebra	Trematocarini	9	12	3	8	12	17	29	8	1
EAR	MRAC-96-083-P-0760-0762_2	Trematocara zebra	Trematocarini	10	12	3	8	12	18	30	9	1
EAR	MRAC-96-083-P-0760-0762_3	Trematocara zebra	Trematocarini	10	11	3	7	13	17	30	9	1
EAR	ZSM 043238_(P-AA-0995)	Cyprichromis leptosoma	Cyprichromini	13	15	3	12	19	18	37	12	1
EAR	ZSM 043238_(P-AA-0996)	Cyprichromis leptosoma	Cyprichromini	12	17	3	12	19	19	38	11	1
EAR	ZSM 040807	Cyprichromis microlepidotus	Cyprichromini	12	18	3	13	20	17	37	11	1
EAR	ZSM 042935	Cyprichromis zonatus "Chituta"	Cyprichromini	15	15	3	11	19	19	38	14	1
EAR	ZSM 040812	Cyprichromis zonatus	Cyprichromini	15	14	3	12	20	18	38	14	1
EAR	ZSM 040793	Paracyprichromis nigripinnis	Cyprichromini	16	12	3	9	16	19	35	15	1
EAR	MRAC-92-081-P-2250-2253_1	Asprotilapia leptura	Ectodini	13	16	3	8	16	20	36	12	1
EAR	MRAC-92-081-P-2250-2253_2	Asprotilapia leptura	Ectodini	14	15	3	8	16	21	37	13	1
EAR	MRAC-92-081-P-2250-2253_3	Asprotilapia leptura	Ectodini	13	17	3	8	17	20	37	12	1
EAR	MRAC-92-081-P-2250-2253_4	Asprotilapia leptura	Ectodini	13	16	3	7	17	19	36	12	1
EAR	MRAC-81-062-P-0066-0074_1	Aulonocranus dewindti	Ectodini	12	13	3	9	14	18	32	11	1
EAR	MRAC-81-062-P-0066-0074_2	Aulonocranus dewindti	Ectodini	12	13	3	9	15	17	32	11	1
EAR	MRAC-81-062-P-0066-0074_3	Aulonocranus dewindti	Ectodini	11	13	3	9	15	17	32	10	1
EAR	MRAC-81-062-P-0066-0074_4	Aulonocranus dewindti	Ectodini	12	12	3	8	15	17	32	11	1
EAR	MRAC-81-062-P-0066-0074_5	Aulonocranus dewindti	Ectodini	11	13	3	8	14	17	31	10	1
EAR	MRAC-81-062-P-0066-0074_6	Aulonocranus dewindti	Ectodini	12	13	3	9	15	17	32	11	1
EAR	MRAC-81-062-P-0066-0074_7	Aulonocranus dewindti	Ectodini	12	13	3	10	15	17	32	11	1
EAR	MRAC-81-062-P-0066-0074_8	Aulonocranus dewindti	Ectodini	12	14	3	10	15	18	33	11	1
EAR	MRAC-81-062-P-0066-0074_9	Aulonocranus dewindti	Ectodini	12	13	3	9	15	17	32	11	1
EAR	ZSM 040823	Callochromis macrops	Ectodini	16	12	3	7	16	18	34	15	1
EAR	ZSM 042931	Callochromis melanostigma	Ectodini	16	11	3	6	15	17	32	15	1
EAR	ZSM 024765	Callochromis melanostigma	Ectodini	15	12	3	7	15	17	32	14	1
EAR	ZSM 024764	Callochromis pleurospilus	Ectodini	13	13	3	7	14	18	32	12	1
EAR	ZSM 040870	Callochromis stappersii	Ectodini	13	13	3	8	14	17	31	12	1
EAR	MRAC-94-069-P-1581-1591_1	Cardiopharynx schoutedeni	Ectodini	13	15	3	11	17	18	35	12	1
EAR	MRAC-94-069-P-1581-1591_2	Cardiopharynx schoutedeni	Ectodini	13	15	3	10	17	17	34	12	1
EAR	MRAC-94-069-P-1581-1591_3	Cardiopharynx schoutedeni	Ectodini	13	15	3	10	17	18	35	12	1
EAR	MRAC-94-069-P-1581-1591_4	Cardiopharynx schoutedeni	Ectodini	13	15	3	10	17	17	34	12	1
EAR	MRAC-94-069-P-1581-1591_5	Cardiopharynx schoutedeni	Ectodini	12	16	3	10	17	17	34	11	1
EAR	ZSM 040848	Cunningtonia longiventralis	Ectodini	14	13	3	10	17	18	35	13	1
EAR	ZSM 040811	Cyathopharynx furcifer	Ectodini	14	12	3	9	17	17	34	13	1
EAR	ZSM 040810	Ectodus descampsii	Ectodini	12	14	3	8	15	18	33	11	1
EAR	ZSM 040826	Grammatotria lemairii	Ectodini	16	13	3	11	15	23	38	14	1
EAR	MRAC-P42674-42677_1	Lestradea perspicax	Ectodini	14	14	3	10	17	18	35	13	1
EAR	MRAC-P42674-42677_2	Lestradea perspicax	Ectodini	14	15	3	10	17	18	35	13	1
EAR	MRAC-P42674-42677_3	Lestradea perspicax	Ectodini	15	14	3	11	18	18	36	14	1
EAR	MRAC-P42674-42677_4	Lestradea perspicax	Ectodini	15	14	3	9	17	18	35	14	1
EAR	ZSM 040787	Ophthalmotilapia nasuta	Ectodini	13	15	3	9	17	18	35	12	1
EAR	ZSM 043241_(P-AA-1001)	Ophthalmotilapia ventralis	Ectodini	13	14	3	10	17	18	35	13	1
EAR	ZSM 043241_(P-AA-1002)	Ophthalmotilapia ventralis	Ectodini	13	14	3	10	16	19	35	12	1
EAR	ZSM 040836	Xenotilapia flavipinnis	Ectodini	13	14	3	11	13	21	34	12	1
EAR	ZSM 040813	Xenotilapia melanogenys	Ectodini	13	18	3	17	15	23	38	12	1
EAR	ZSM 040837	Xenotilapia ochrogenys	Ectodini	14	15	3	13	14	21	35	13	1
EAR	ZSM 040834	Xenotilapia ornatipinnis	Ectodini	14	13	3	9	14	20	34	13	1
EAR	ZSM 042934	Xenotilapia rotundiventralis	Ectodini	12	15	3	10	13	21	34	11	1
EAR	BMNH 1899.11.27.103	Xenotilapia sima	Ectodini	14	13	3	11	12	23	35	13	1
EAR	BMNH 1961.11.22.222-224_1	Xenotilapia sima	Ectodini	14	14	3	11	13	22	35	13	1
EAR	BMNH 1961.11.22.222-224_2	Xenotilapia sima	Ectodini	14	13	3	11	13	22	35	13	1
EAR	BMNH 1994.11.3.65-68_1	Xenotilapia sima	Ectodini	16	12	3	12	14	21	35	15	1
EAR	BMNH 1994.11.3.65-68_2	Xenotilapia sima	Ectodini	15	13	3	11	13	22	35	14	1
EAR	ZSM 040838	Xenotilapia spiloptera	Ectodini	14	15	3	13	14	21	35	13	1
EAR	ZSM 040877	Altolamprologus calvus	Lamprologini	21	7	12	6	13	19	32	20	1
EAR	ZSM 040871	Altolamprologus compressiceps	Lamprologini	21	6	11	5	13	17	30	20	1
EAR	ZSM 040879	Chalinochromis brichardi	Lamprologini	24	6	7	7	16	17	33	22	1
EAR	ZSM 040820	Chalinochromis popelini	Lamprologini	23	6	7	5	17	16	33	22	1
EAR	ZSM 040878	Chalinochromis sp. "Ndobnoi"	Lamprologini	23	7	7	6	19	15	34	22	0
EAR	ZSM 040805	Julidochromis marlieri	Lamprologini	22	6	8	5	17	16	33	21	1
EAR	ZSM 040788	Julidochromis ornatus	Lamprologini	24	6	9	5	17	16	33	22	1
EAR	ZSM 040806	Julidochromis regani	Lamprologini	22	7	7	6	17	17	34	21	1
EAR	ZSM 024240_1	Lamprologus lemairii	Lamprologini	19	7	8	6	14	18	32	18	1
EAR	ZSM 024240_2	Lamprologus lemairii	Lamprologini	19	7	8	5	14	18	32	18	1
EAR	ZSM 038370_0_1	Lamprologus mocquardi	Lamprologini	19	8	6	6	15	17	32	18	0
EAR	ZSM 038370_0_2	Lamprologus mocquardi	Lamprologini	20	8	6	7	15	17	32	19	0
EAR	ZSM 038102_(DRC-2008+435)	Lamprologus sp.	Lamprologini	19	8	6	6	15	18	33	18	1
EAR	ZSM 038102_(DRC-2008+437)	Lamprologus sp.	Lamprologini	19	9	6	6	15	18	33	18	1
EAR	ZSM 027972_1	Lamprologus speciosus	Lamprologini	17	7	8	6	13	15	28	16	1
EAR	ZSM 027972_2	Lamprologus speciosus	Lamprologini	17	7	8	7	13	15	28	16	1
EAR	ZSM 038141_(DRC-2008+150)	Lamprologus teugelsi	Lamprologini	18	9	5	6	15	18	33	17	1
EAR	ZSM 038141_(DRC-2008+151)	Lamprologus teugelsi	Lamprologini	18	8	5	7	15	17	32	17	1
EAR	ZSM 024336_0_1	Lepidiolamprologus cunningtoni	Lamprologini	21	11	5	8	19	19	38	20	1
EAR	ZSM 024239_0_1	Lepidolamprologus elongatus	Lamprologini	18	10	5	8	17	17	34	17	1
EAR	ZSM 024239_0_2	Lepidolamprologus elongatus	Lamprologini	17	11	5	8	17	18	35	16	1
EAR	ZSM 024239_0_4	Lepidolamprologus elongatus	Lamprologini	18	11	5	8	17	18	35	17	1
EAR	ZSM 040795	Lepidiolamprologus nkambae	Lamprologini	19	10	6	8	17	17	34	18	1
EAR	ZSM 040802	Neolamprologus brichardi	Lamprologini	19	8	6	6	17	15	32	18	1
EAR	ZSM 033918_1	Neolamprologus brichardi	Lamprologini	19	8	6	6	17	15	32	18	1
EAR	ZSM 033918_2	Neolamprologus brichardi	Lamprologini	19	9	6	6	16	17	33	18	1
EAR	ZSM 040824	Neolamprologus calliurus	Lamprologini	19	9	9	7	15	18	33	18	1
EAR	ZSM 028413_3	Neolamprologus nigriventris	Lamprologini	20	9	5	7	17	18	35	19	1
EAR	ZSM 028413_4	Neolamprologus nigriventris	Lamprologini	21	8	5	6	17	19	36	20	1
EAR	ZSM 028095	Neolamprologus pectoralis	Lamprologini	19	10	6	7	18	17	35	18	1
EAR	ZSM 040924	Neolamprologus prochilus	Lamprologini	19	7	7	6	14	17	31	18	1
EAR	ZSM-PIS_028383	Neolamprologus similis	Lamprologini	18	8	7	7	14	17	31	17	1
EAR	ZSM 040800	Neolamprologus sp.	Lamprologini	18	9	8	6	15	17	32	17	1
EAR	MRAC-94-069-P-0779-0787_1	Neolamprologus toae	Lamprologini	16	10	6	6	15	16	31	15	1
EAR	MRAC-94-069-P-0779-0787_2	Neolamprologus toae	Lamprologini	16	10	6	6	15	15	30	15	1
EAR	MRAC-94-069-P-0779-0787_3	Neolamprologus toae	Lamprologini	17	10	6	6	15	16	31	16	1
EAR	MRAC-94-069-P-0779-0787_4	Neolamprologus toae	Lamprologini	17	10	6	7	15	16	31	16	1
EAR	MRAC-94-069-P-0779-0787_5	Neolamprologus toae	Lamprologini	17	9	6	6	15	16	31	16	1
EAR	MRAC-94-069-P-0779-0787_6	Neolamprologus toae	Lamprologini	16	10	6	6	14	16	30	15	1
EAR	MRAC-94-069-P-0779-0787_7	Neolamprologus toae	Lamprologini	17	10	6	6	14	17	31	16	1
EAR	MRAC-94-069-P-0779-0787_9	Neolamprologus toae	Lamprologini	16	10	6	6	15	15	30	15	1
EAR	ZSM 024200_1	Telmatochromis dhonti	Lamprologini	19	8	6	7	16	17	33	18	1
EAR	ZSM 040829	Telmatochromis sp.	Lamprologini	21	7	7	7	15	17	32	20	1
EAR	ZSM 024984	Telmatochromis temporalis	Lamprologini	21	7	6	6	16	17	33	20	1
EAR	ZSM 024237_1	Telmatochromis temporalis	Lamprologini	20	8	6	6	16	17	33	19	1
EAR	ZSM 024237_2	Telmatochromis temporalis	Lamprologini	20	7	7	6	17	15	32	19	1
EAR	ZSM 040832	Variabilichromis moorii	Lamprologini	20	9	8	7	15	17	32	19	1
EAR	ZSM 041574	Pseudocrenilabrus multicolor	Pseudocrenilabrus Group	14	9	3	8	13	14	27	13	1
EAR	A-0686_1	Pseudocrenilabrus nicholsi	Pseudocrenilabrus Group	14	9	3	8	13	13	26	13	1
EAR	A-0686_2	Pseudocrenilabrus nicholsi	Pseudocrenilabrus Group	14	9	3	8	13	13	26	13	1
EAR	A-0686_3	Pseudocrenilabrus nicholsi	Pseudocrenilabrus Group	13	10	3	7	13	13	26	12	1
EAR	ZSM 024771	Pseudocrenilabrus philander	Pseudocrenilabrus Group	13	10	3	9	14	12	26	12	1
EAR	ZSM 040918_577	Pseudocrenilabrus philander	Pseudocrenilabrus Group	15	9	3	8	14	14	28	14	1
EAR	ZSM 040944_1	Pseudocrenilabrus philander	Pseudocrenilabrus Group	15	10	3	9	13	15	28	14	1
EAR	ZSM 040944_2	Pseudocrenilabrus philander	Pseudocrenilabrus Group	15	11	3	9	14	15	29	14	1
EAR	ZSM 040944_3	Pseudocrenilabrus philander	Pseudocrenilabrus Group	15	10	3	8	13	15	28	14	1
EAR	ZSM 041442_1	Pseudocrenilabrus new Lufubu cichlid	Pseudocrenilabrus Group	15	10	3	8	14	15	29	14	1
EAR	ZSM 041442_2	Pseudocrenilabrus new Lufubu cichlid	Pseudocrenilabrus Group	15	10	3	8	14	15	29	14	1
EAR	ZSM 041442_3	Pseudocrenilabrus new Lufubu cichlid	Pseudocrenilabrus Group	15	10	3	8	14	15	29	14	1
EAR	ZSM 041442_4	Pseudocrenilabrus new Lufubu cichlid	Pseudocrenilabrus Group	15	10	3	8	14	15	29	14	1
EAR	ZSM 041442_5	Pseudocrenilabrus new Lufubu cichlid	Pseudocrenilabrus Group	16	9	3	8	15	14	29	15	1
EAR	ZSM 041442_6	Pseudocrenilabrus new Lufubu cichlid	Pseudocrenilabrus Group	15	11	3	8	14	15	29	14	1
EAR	ZSM 041442_7	Pseudocrenilabrus new Lufubu cichlid	Pseudocrenilabrus Group	15	10	3	8	14	15	29	14	1
EAR	ZSM 041442_8	Pseudocrenilabrus new Lufubu cichlid	Pseudocrenilabrus Group	15	10	3	7	15	14	29	14	1
EAR	ZSM 041442_9	Pseudocrenilabrus new Lufubu cichlid	Pseudocrenilabrus Group	15	10	3	7	15	14	29	14	1
EAR	ZSM 041425_1	Pseudocrenilabrus new Kalungwishi cichlid	Pseudocrenilabrus Group	15	11	3	8	15	15	30	14	1
EAR	ZSM 041425_2	Pseudocrenilabrus new Kalungwishi cichlid	Pseudocrenilabrus Group	15	11	3	9	15	15	30	14	1
EAR	ZSM 041425_3	Pseudocrenilabrus new Kalungwishi cichlid	Pseudocrenilabrus Group	15	11	3	9	14	16	30	14	1
EAR	ZSM 041425_4	Pseudocrenilabrus new Kalungwishi cichlid	Pseudocrenilabrus Group	15	11	3	9	15	15	30	14	1
EAR	ZSM 041425_5	Pseudocrenilabrus new Kalungwishi cichlid	Pseudocrenilabrus Group	15	11	3	9	15	15	30	14	1
EAR	ZSM 041425_6	Pseudocrenilabrus new Kalungwishi cichlid	Pseudocrenilabrus Group	15	11	3	9	14	16	30	14	1
EAR	ZSM 041425_7	Pseudocrenilabrus new Kalungwishi cichlid	Pseudocrenilabrus Group	15	11	3	8	14	16	30	14	1
EAR	CU 91753_1	New Kalungwishi Luongo cichlid	Pseudocrenilabrus Group	15	11	3	9	14	15	29	14	1
EAR	CU 91753_2	New Kalungwishi Luongo cichlid	Pseudocrenilabrus Group	15	11	3	10	15	15	30	14	1
EAR	CU 91753_3	New Kalungwishi Luongo cichlid	Pseudocrenilabrus Group	15	11	3	9	14	16	30	14	1
EAR	CU 91753_4	New Kalungwishi Luongo cichlid	Pseudocrenilabrus Group	15	11	3	9	14	16	30	14	1
EAR	CU 91753_5	New Kalungwishi Luongo cichlid	Pseudocrenilabrus Group	15	10	3	8	13	15	28	14	1
EAR	CU 91755_1	New Kalungwishi Luongo cichlid	Pseudocrenilabrus Group	15	11	3	9	15	15	30	14	1
EAR	CU 91755_2	New Kalungwishi Luongo cichlid	Pseudocrenilabrus Group	15	11	3	9	14	16	30	14	1
EAR	CU 91755_3	New Kalungwishi Luongo cichlid	Pseudocrenilabrus Group	15	11	3	9	14	16	30	14	1
EAR	CU 91755_4	New Kalungwishi Luongo cichlid	Pseudocrenilabrus Group	15	11	3	9	14	15	29	14	1
EAR	CU 91755_5	New Kalungwishi Luongo cichlid	Pseudocrenilabrus Group	15	11	3	9	14	16	30	14	1
EAR	CU 91755_6	New Kalungwishi Luongo cichlid	Pseudocrenilabrus Group	15	11	3	9	14	16	30	14	1
EAR	CU 91755_7	New Kalungwishi Luongo cichlid	Pseudocrenilabrus Group	15	12	3	9	15	15	30	14	1
EAR	CU 91755_8	New Kalungwishi Luongo cichlid	Pseudocrenilabrus Group	15	11	3	9	14	16	30	14	1
EAR	ZSM 041496_1	Pseudocrenilabrus indet.	Pseudocrenilabrus Group	15	11	3	9	14	16	30	14	1
EAR	ZSM 041496_2	Pseudocrenilabrus indet.	Pseudocrenilabrus Group	14	11	3	8	12	15	27	12	1
EAR	ZSM 038206_1	Pseudocrenilabrus sp.	Pseudocrenilabrus Group	14	11	3	9	13	16	29	14	1
EAR	ZSM 038206_2	Pseudocrenilabrus sp.	Pseudocrenilabrus Group	15	10	3	9	13	16	29	14	1
EAR	ZSM 038206_3	Pseudocrenilabrus sp.	Pseudocrenilabrus Group	15	10	3	9	13	15	28	14	1
EAR	ZSM 041473_998	Pseudocrenilabrus sp.	Pseudocrenilabrus Group	14	10	3	8	13	15	28	13	1
EAR	ZSM 041439_1	Pseudocrenilabrus sp.	Pseudocrenilabrus Group	15	9	3	8	14	14	28	14	1
EAR	ZSM 041439_2	Pseudocrenilabrus sp.	Pseudocrenilabrus Group	14	11	3	9	13	16	29	13	1
EAR	ZSM 041439_3	Pseudocrenilabrus sp.	Pseudocrenilabrus Group	14	10	3	9	13	15	28	13	1
EAR	A-0015	Pseudocrenilabrus sp.	Pseudocrenilabrus Group	15	10	3	8	13	15	28	14	1
Reference
Altner, M., Schliewen, U. K., Penk, S. B. R. & Reichenbacher, B. †Tugenchromis pickfordi, gen. et sp. nov., from the upper Miocene—a stem-group cichlid of the ‘East African Radiation’. J. Vert. Paleontol. 37, e1297819 (2017).

## Sheet: Table S10 
Table S10. Sizes of flank scales and scale width/length ratios of †Oreochromimos kabchorensis gen. et sp. nov. and extant species of Pseudocrenilabrus.
BL, body length (in mm); SL, standard length (in mm); n, number of normal flank scales from left (l) or right (r) body side; SD, standard deviation; —, unknown.
Species			n
	SL, BL	Inventory number		Scale Length			Scale Width			Scale Width/Length
				mm	% SL	% BL	mm	% SL	% BL
†Oreochromimos kabchorensis	SL 97,7	OCO-2a-10b	4 (r)	2.1	2.2	3.4	2.2	2.2	3.5	1
	BL 62,1			2.1	2.2	3.4	2.1	2.2	3.5	1
				2.2	2.2	3.5	2.2	2.2	3.5	1
				2.2	2.3	3.6	2.3	2.3	3.7	1
	SL >81,8	OCO-2a-13(1)	2 (l)	2.5	—	4.2	2.6	—	4.4	1
	BL 59,1			2.3	—	3.9	2.4	—	4	1
			Mean± SD		2.2	3.7		2.3	3.8	1
					± 0,1	± 0,3		± 0,1	± 0,4	± 0,01
Pseudocrenilabrus nicholsi	SL 60,3	ZSM 041575	2 (l)	2.3	3.8	5.6	3	5	7.4	1.3
	BL 40,3			2.2	3.7	5.5	3	4.9	7.4	1.3
	SL 55,9	ZSM 045822_1	2 (l)	2.3	4.1	5.9	2.7	4.8	6.9	1.2
	BL 38,5			2.1	3.7	5.4	2.7	4.8	6.9	1.3
	SL 42,1	ZSM 045822_2	1 (r)	1.7	4.1	6.5	2.1	5	7.9	1.2
	BL 26,4
			Mean± SD		3.9	5.8		4.9	7.3	1.3
					± 0,2	± 0,4		± 0,1	± 0,4	± 0,1
Pseudocrenilabrus philander	SL 43,4	ZSM 041143_5964	1 (r)	1.8	4.2	6.1	2.3	5.4	7.8	1.3
	BL 29,9		1 (l)	1.8	4.2	6.1	2.3	5.2	7.5	1.2
	SL 59,0	ZSM 044172_1	2 (l)	2.5	4.3	6.4	3.2	5.3	8	1.3
	BL 39,4			2.4	4	6	2.9	4.9	7.4	1.2
	SL 56,9	ZSM 044172_2	2 (l)	2.2	3.9	6.1	2.9	5	7.8	1.3
	BL 36,6			2.2	3.9	6.1	2.8	5	7.7	1.3
			Mean± SD		4.1	6.1		5.1	7.7	1.3
					± 0,2	± 0,1		± 0,2	± 0,2	± 0,02
Pseudocrenilabrus sp.	SL 74,7	ZSM 042110_1	4 (l)	3.3	4.4	6.7	4.6	6.1	9.4	1.4
	BL 48,6			3.1	4.2	6.4	4.4	5.9	9	1.4
				3.2	4.3	6.6	4.4	5.9	9.1	1.4
				3.2	4.2	6.5	4.3	5.8	8.9	1.4
	SL 73,8	ZSM 042110_2	4 (l)	3.2	4.3	6.5	4.3	5.9	8.8	1.4
	BL 49,3			3.3	4.4	6.6	4.4	5.9	8.9	1.3
				3.3	4.4	6.6	4.4	6	8.9	1.4
				3.3	4.4	6.6	4.4	6	8.9	1.4
			Mean± SD		4.3	6.6		5.9	9	1.4
					± 0,1	± 0,1		± 0,1	± 0,2	± 0,03
Pseudocrenilabrus new Kalungwishi cichlid	SL 108,5	ZSM 044357_1	4 (l)	4	3.7	5.2	4.5	4.1	5.8	1.1
	BL 76,9			4	3.7	5.2	4.5	4.1	5.8	1.1
				3.9	3.6	5.1	4.2	3.8	5.4	1.1
				4.1	3.8	5.4	4.4	4.1	5.7	1.1
	SL 94,4	ZSM 044357_2	4 (l)	3.5	3.8	5.4	3.7	3.9	5.7	1
	BL 65,2			3	3.2	4.6	3.1	3.3	4.7	1
				3.2	3.4	4.9	3.6	3.8	5.5	1.1
				3.4	3.6	5.2	3.7	3.9	5.7	1.1
			Mean± SD		3.6	5.1		3.9	5.5	1.1
					± 0,2	± 0,3		± 0,3	± 0,4	± 0,04
Pseudocrenilabrus new Lufubu cichlid	SL 63,6	ZSM 041442_5	4 (l)	2.4	3.8	5.6	2.9	4.5	6.6	1.2
	BL 43,6			2.5	4	5.8	2.9	4.6	6.7	1.2
				2.4	3.8	5.5	2.8	4.4	6.4	1.2
				2.4	3.8	5.6	2.9	4.5	6.6	1.2
	SL 70,9	ZSM 041442_9	4 (l)	2.7	3.8	5.6	3.2	4.6	6.7	1.2
	BL 48,1			2.8	4	5.8	3.4	4.7	7	1.2
				2.8	4	5.9	3.3	4.6	6.8	1.2
				2.8	4	5.9	3.4	4.9	7.2	1.2
			Mean± SD		3.9	5.7		4.6	6.8	1.2
					± 0,1	± 0,2		± 0,1	± 0,2	± 0,02

[truncated: 8 more sheets: Table S11, Table S12, Table S13, Table S14, Table S15, Table S16, Table S17, Table S18]
